# Supplementary material for: Oral infectivity through carnivorism in murine model of Trypanosoma cruzi infection
Source: Front Cell Infect Microbiol. 2024 Feb 22;14:1297099. doi: 10.3389/fcimb.2024.1297099 (PMC10941204; doi:10.3389/fcimb.2024.1297099)
Supplement: Supplementary file 2 [file Table_2.xlsx]

## Sheet: Predicted sites
Q8WWQ3_Mucin-5AC						Q9UQL1_Mucin-1						Q9HC84_Mucin-5B						Q685J3_Mucin-17						Q9H3R2_Mucin-13						Q8N387_Mucin-15
#	Position	Peptide	Score	Cutoff		#	Position	Peptide	Score	Cutoff		#	Position	Peptide	Score	Cutoff		#	Position	Peptide	Score	Cutoff		#	Position	Peptide	Score	Cutoff		#	Position	Peptide	Score	Cutoff
1	3121	STASKTSGLG|TTPS	2.351	0.654		1	43	EKETSATQRS|SVPS	1.753	0.654		1	2127	ATPSSSTQTS|GTPP	2.133	0.654		1	1240	VASSEASTLS|TSPV	2.402	0.654		1	122	NSLATSDIIT|ASSP	1.209	0.654		1	172	NSSITVSILS|SEPT	1.606	0.654
2	4242	TTSASTTSTT|SAPT	2.266	0.654		2	62	AVSMTSSVLS|SHSP	1.473	0.654		2	2684	ATPSSSTQTS|GTPP	2.133	0.654		2	1063	VASSETSTLS|TTPA	2.323	0.654		2	498	ITASRDSQMQ|NPYS	1.207	0.654		2	98	SNSSAEHSLG|SLKP	1.53	0.654
3	3768	STTSAPTSTS|SAPT	2.247	0.654		3	987	SARATTTPAS|KSTP	1.457	0.654		3	3384	ATPSSSTQTS|GTPP	2.133	0.654		3	3302	VASSETSTLS|TTPA	2.323	0.654		3	61	ETASTTANTP|SFPT	1.122	0.654		3	107	GSLKPTSTIS|TSPP	1.364	0.654
4	3673	ITSTTQTSTT|SAPT	2.239	0.654		4	967	VTSASGSASG|SAST	1.383	0.654		4	3941	ATPSSSTQTS|GTPP	2.133	0.654		4	3008	VASSEASTLS|RTPA	2.236	0.654		4	153	MSPTTEDNQS|SGPP	1.12	0.654		4	71	ITTSNLKASH|SPPL	0.992	0.654
5	3045	TTSTPTSSTT|SSPQ	2.196	0.654		5	46	TSATQRSSVP|SSTE	1.307	0.654		5	4674	ATPSSSTQTS|GTPP	2.133	0.654		5	532	VASSEASTLS|TTPV	2.207	0.654		5	83	ISTHSSSTIP|TPAP	1.111	0.654		5	184	PTSPSVTPLI|VEPS	0.976	0.654
6	2742	TSATTTSTTS|APTP	2.193	0.654		6	1020	KTDASSTHHS|SVPP	1.296	0.654		6	4379	ATTTRATSST|STPS	2.024	0.654		6	650	VASSEASTLS|TTPV	2.207	0.654		6	169	TALLETSTLN|STGP	1.106	0.654		6	175	ITVSILSSEP|TSPS	0.938	0.654
7	4274	TTSAATTSTT|SAPT	2.182	0.654		7	79	SSTTQGQDVT|LAPA	1.272	0.654		7	1931	STATPTSTLR|TAPP	2.016	0.654		7	709	VASSEASTLS|TTPV	2.207	0.654		7	478	LRSTGFTNLG|AEGS	1.095	0.654		7	145	AHPNATPALS|SENF	0.921	0.654
8	3415	ISSAPTSSTT|SAPT	2.163	0.654		8	949	SAPDNRPALG|STAP	1.264	0.654		8	4839	AATGSTATLS|STPG	2.016	0.654		8	2654	VASSEASTLS|TTPV	2.207	0.654		8	58	NFPETASTTA|NTPS	1.076	0.654		8	108	SLKPTSTIST|SPPL	0.91	0.654
9	3864	ISSAPTSSTT|SAPT	2.163	0.654		9	985	GTSARATTTP|ASKS	1.258	0.654		9	3041	PTATSSKATS|SSSP	1.948	0.654		9	2890	VASSEASTLS|TTPV	2.207	0.654		9	66	TANTPSFPTA|TSPA	1.062	0.654		9	68	KENITTSNLK|ASHS	0.905	0.654
10	2686	TSASTTSTTS|ASTT	2.149	0.654		10	966	NVTSASGSAS|GSAS	1.212	0.654		10	4298	PTATSSKATS|SSSP	1.948	0.654		10	3479	VASSEASTLS|TTPV	2.207	0.654		10	505	QMQNPYSRHS|SMPR	1.043	0.654		10	70	NITTSNLKAS|HSPP	0.853	0.654
11	2413	TTSATTTSTT|SAPT	2.144	0.654		11	1242	SAGNGGSSLS|YTNP	1.201	0.654		11	4725	PAATSSKATS|SSSP	1.929	0.654		11	3538	VASSEASTLS|TTPV	2.207	0.654		11	41	ETATSGPTVA|AADT	1.041	0.654		11	179	ILSSEPTSPS|VTPL	0.821	0.654
12	2741	TTSATTTSTT|SAPT	2.144	0.654		12	42	GEKETSATQR|SSVP	1.174	0.654		12	2285	TTATSRTTAT|ATPS	1.924	0.654		12	3126	VTSSAISTLS|TTPV	2.182	0.654		12	35	DAVTTTETAT|SGPT	1.033	0.654		12	76	LKASHSPPLN|LPNN	0.731	0.654
13	3455	TTSATTTSTT|SAPT	2.144	0.654		13	44	KETSATQRSS|VPSS	1.174	0.654		13	4099	TTATSRTTAT|ATPS	1.924	0.654		13	1417	VVSSEASTLS|ATPV	2.163	0.654		13	116	ESTTNVNSLA|TSDI	1.022	0.654		13	106	LGSLKPTSTI|STSP	0.72	0.654
14	3179	TSTTSASTTS|TTPG	2.139	0.654		14	150	APDTRPAPGS|TAPP	1.144	0.654		14	3042	TATSSKATSS|SSPR	1.899	0.654		14	296	VVSSEASTLS|TTPA	2.155	0.654		14	311	VTEKINKAIR|SSSS	1.014	0.654		14	135	IADEDLLPIS|AHPN	0.707	0.654
15	3729	TSSAPTSSTT|SAPT	2.128	0.654		15	170	APDTRPAPGS|TAPP	1.144	0.654		15	4299	TATSSKATSS|SSPR	1.899	0.654		15	473	VASSEASNLS|TTPV	2.139	0.654		15	123	SLATSDIITA|SSPN	1.011	0.654		15	50	TMENKPISLE|SEAN	0.696	0.654
16	2429	TTSAPTSSTT|SSPQ	2.106	0.654		16	190	APDTRPAPGS|TAPP	1.144	0.654		16	4726	AATSSKATSS|SSPR	1.886	0.654		16	3836	MSPSEASTLS|TPPG	2.13	0.654		16	85	THSSSTIPTP|APPI	1.003	0.654		16	178	SILSSEPTSP|SVTP	0.668	0.654
17	2509	TTSSPTTSTT|SAPT	2.09	0.654		17	210	APDTRPAPGS|TAPP	1.144	0.654		17	4266	ATTTASTGST|ATPS	1.807	0.654		17	1711	VASSAISTLS|TTPV	2.109	0.654		17	68	NTPSFPTATS|PAPP	0.992	0.654		17	88	NNSHGITDFS|SNSS	0.666	0.654
18	3832	TTSSPTTSTT|SAPT	2.09	0.654		18	230	APDTRPAPGS|TAPP	1.144	0.654		18	4437	ATTTASTGST|ATPS	1.807	0.654		18	2182	VASSAISTLS|TTPV	2.109	0.654		18	32	NSADAVTTTE|TATS	0.981	0.654		18	226	TNNSKLFPNT|SDPQ	0.655	0.654
19	3456	TSATTTSTTS|APTS	2.065	0.654		19	250	APDTRPAPGS|TAPP	1.144	0.654		19	5277	PTASPAAPVS|STPT	1.793	0.654		19	1888	VASSETNTLS|TTPA	2.103	0.654		19	84	STHSSSTIPT|PAPP	0.978	0.654
20	3407	TTSTPQTSIS|SAPT	2.043	0.654		20	270	APDTRPAPGS|TAPP	1.144	0.654		20	1628	ATTTTTQALF|STPQ	1.791	0.654		20	2241	VVTSEASTLS|ATPV	2.016	0.654		20	82	IISTHSSSTI|PTPA	0.946	0.654
21	3856	TTSTPQTSIS|SAPT	2.043	0.654		21	290	APDTRPAPGS|TAPP	1.144	0.654		21	3043	ATSSKATSSS|SPRT	1.764	0.654		21	2595	LASSEASTLS|TTPV	2.014	0.654		21	57	TNFPETASTT|ANTP	0.932	0.654
22	3721	TTSTPQTTTS|SAPT	2.035	0.654		22	310	APDTRPAPGS|TAPP	1.144	0.654		22	4300	ATSSKATSSS|SPRT	1.764	0.654		22	1122	VVSSEASTLS|TTPV	2.008	0.654		22	154	SPTTEDNQSS|GPPT	0.932	0.654
23	2333	ITSAPTTSTT|SAPT	2.033	0.654		23	330	APDTRPAPGS|TAPP	1.144	0.654		23	4727	ATSSKATSSS|SPRT	1.764	0.654		23	2006	VVSSEASTLS|TTPV	2.008	0.654		23	144	PSETQSNNEM|SPTT	0.929	0.654
24	2365	ITSAPTTSTT|SAPT	2.033	0.654		24	350	APDTRPAPGS|TAPP	1.144	0.654		24	2842	TRATSRTTAT|ATPS	1.75	0.654		24	3361	VVSSEASTLS|TTPV	2.008	0.654		24	34	ADAVTTTETA|TSGP	0.891	0.654
25	4187	ISASTTSTIS|APTT	2.011	0.654		25	370	APDTRPAPGS|TAPP	1.144	0.654		25	3123	TTTRATSSMS|TPSS	1.747	0.654		25	259	SAQASSSPTT|AEGP	1.978	0.654		25	313	EKINKAIRSS|SSNF	0.875	0.654
26	4243	TSASTTSTTS|APTT	2.008	0.654		26	390	APDTRPAPGS|TAPP	1.144	0.654		26	4322	STATKSTATS|VTPI	1.742	0.654		26	886	VATSAISTLS|TTPV	1.973	0.654		26	80	PPIISTHSSS|TIPT	0.872	0.654
27	2877	TTSTATTSTT|SGPG	2.005	0.654		27	410	APDTRPAPGS|TAPP	1.144	0.654		27	4806	ATMTRATNST|ATPS	1.723	0.654		27	945	VVSSEARTLS|ATPV	1.973	0.654		27	98	IISTHSSSTI|PIPT	0.864	0.654
28	3463	TTSAPTSSTT|STPQ	1.995	0.654		28	430	APDTRPAPGS|TAPP	1.144	0.654		28	3122	ATTTRATSSM|STPS	1.72	0.654		28	591	VVSSEASTTS|TTPA	1.962	0.654		28	143	VPSETQSNNE|MSPT	0.853	0.654
29	3679	TSTTSAPTTS|TTPA	1.995	0.654		29	450	APDTRPAPGS|TAPP	1.144	0.654		29	4380	TTTRATSSTS|TPSS	1.717	0.654		29	1535	VASSEINSLS|TTPA	1.935	0.654		29	54	TTETNFPETA|STTA	0.84	0.654
30	3824	TTSTPQTSTT|SSPT	1.989	0.654		30	470	APDTRPAPGS|TAPP	1.144	0.654		30	1921	TTATTTASTG|STAT	1.712	0.654		30	552	TTSSEASSSS|TTPE	1.913	0.654		30	42	TATSGPTVAA|ADTT	0.834	0.654
31	3178	RTSTTSASTT|STTP	1.981	0.654		31	490	APDTRPAPGS|TAPP	1.144	0.654		31	4264	TTATTTASTG|STAT	1.712	0.654		31	3243	VASSEASILS|TTPV	1.91	0.654		31	113	ADSESTTNVN|SLAT	0.821	0.654
32	2653	TTSASTTSTT|SGPG	1.967	0.654		32	510	APDTRPAPGS|TAPP	1.144	0.654		32	4435	TTATTTASTG|STAT	1.712	0.654		32	1770	VLSSEASTLS|ATPI	1.908	0.654		32	504	SQMQNPYSRH|SSMP	0.818	0.654
33	2693	TTSASTTSTT|SGPG	1.967	0.654		33	530	APDTRPAPGS|TAPP	1.144	0.654		33	4833	TTATTTAATG|STAT	1.688	0.654		33	768	LTSSEASTLS|TTPL	1.897	0.654		33	36	AVTTTETATS|GPTV	0.812	0.654
34	2973	TTSASTTSTT|SGPG	1.967	0.654		34	550	APDTRPAPGS|TAPP	1.144	0.654		34	3884	VTPSSSPGTA|RTPP	1.679	0.654		34	2831	VASSEAGTLS|TTPV	1.891	0.654		34	65	TTANTPSFPT|ATSP	0.804	0.654
35	2437	TTSSPQTSTT|SAPT	1.959	0.654		35	570	APDTRPAPGS|TAPP	1.144	0.654		35	2491	ATASSTQATA|GTPH	1.652	0.654		35	2949	VAGSEASTLS|TTPV	1.891	0.654		35	172	LETSTLNSTG|PSNP	0.799	0.654
36	2766	ISASTTSTTS|ATTT	1.946	0.654		36	590	APDTRPAPGS|TAPP	1.144	0.654		36	3748	ATASSTQATA|GTPH	1.652	0.654		36	1257	TPVTTSAETS|SSPT	1.883	0.654		36	110	PTAADSESTT|NVNS	0.783	0.654
37	4271	STSTTSAATT|STTS	1.946	0.654		37	610	APDTRPAPGS|TAPP	1.144	0.654		37	4476	ATASSTQATA|GTPH	1.652	0.654		37	1004	VANSEASTLS|TTPV	1.878	0.654		37	40	TETATSGPTV|AAAD	0.777	0.654
38	4370	TTSASTASTT|SGPG	1.943	0.654		38	630	APDTRPAPGS|TAPP	1.144	0.654		38	2128	TPSSSTQTSG|TPPS	1.649	0.654		38	1476	VANSEASTLS|TTPV	1.878	0.654		38	67	ANTPSFPTAT|SPAP	0.769	0.654
39	4402	TTSASTASTT|SGPG	1.943	0.654		39	650	APDTRPAPGS|TAPP	1.144	0.654		39	2685	TPSSSTQTSG|TPPS	1.649	0.654		39	1829	VANSEASTLS|TTPV	1.878	0.654		39	242	KHSMAYQDLH|SEIT	0.764	0.654
40	4506	TTSASTASTT|SGPG	1.943	0.654		40	670	APDTRPAPGS|TAPP	1.144	0.654		40	3385	TPSSSTQTSG|TPPS	1.649	0.654		40	1181	VVSSEANTLS|TTPV	1.861	0.654		40	496	VRITASRDSQ|MQNP	0.764	0.654
41	4538	TTSASTASTT|SGPG	1.943	0.654		41	690	APDTRPAPGS|TAPP	1.144	0.654		41	3942	TPSSSTQTSG|TPPS	1.649	0.654		41	844	SPVTTSTEVS|SSPT	1.842	0.654		41	26	TATNQGNSAD|AVTT	0.753	0.654
42	3761	TTSAPTASTT|SAPT	1.94	0.654		42	710	APDTRPAPGS|TAPP	1.144	0.654		42	4675	TPSSSTQTSG|TPPS	1.649	0.654		42	490	TQVTTSTEAS|SSPP	1.837	0.654		42	30	QGNSADAVTT|TETA	0.753	0.654
43	2821	TTSTPQTSTT|SAPT	1.935	0.654		43	730	APDTRPAPGS|TAPP	1.144	0.654		43	1923	ATTTASTGST|ATPT	1.644	0.654		43	1594	VVSSEANTLS|TTPI	1.815	0.654		43	132	ASSPNDGLIT|MVPS	0.723	0.654
44	3375	TTSTPQTSTT|SAPT	1.935	0.654		44	750	APDTRPAPGS|TAPP	1.144	0.654		44	2843	RATSRTTATA|TPSK	1.62	0.654		44	2612	IPVTTSTETS|SSPT	1.804	0.654		44	270	TVILTVSTSL|SPRS	0.723	0.654
45	4106	TTSTPQTSTT|SAPT	1.935	0.654		45	770	APDTRPAPGS|TAPP	1.144	0.654		45	3187	GSTATASSTR|ATAG	1.611	0.654		45	3496	TPVTTSSPTN|SSPT	1.791	0.654		45	33	SADAVTTTET|ATSG	0.72	0.654
46	2421	TTSAPTTSTT|SAPT	1.927	0.654		46	790	APDTRPAPGS|TAPP	1.144	0.654		46	3238	ATTPTATSVT|AIPS	1.611	0.654		46	414	VASSEASTTS|TIPV	1.777	0.654		46	59	FPETASTTAN|TPSF	0.72	0.654
47	2717	TTSAPTTSTT|SAPT	1.927	0.654		47	810	APDTRPAPGS|TAPP	1.144	0.654		47	4377	TKATTTRATS|STST	1.611	0.654		47	1197	KTQVATSTEA|SSPP	1.774	0.654		47	269	QTVILTVSTS|LSPR	0.72	0.654
48	2853	TTSAPTTSTT|SAPT	1.927	0.654		48	830	APDTRPAPGS|TAPP	1.144	0.654		48	3048	ATSSSSPRTA|TTLP	1.606	0.654		48	2300	VANSEVSTLS|TTPV	1.774	0.654		48	102	HSSSTIPIPT|AADS	0.717	0.654
49	2909	TTSAPTTSTT|SAPT	1.927	0.654		49	850	APDTRPAPGS|TAPP	1.144	0.654		49	4305	ATSSSSPRTA|TTLP	1.606	0.654		49	3420	VVSSEVNTLS|TTPV	1.766	0.654		49	69	TPSFPTATSP|APPI	0.712	0.654
50	2917	TTSAPTTSTT|SAPT	1.927	0.654		50	870	APDTRPAPGS|TAPP	1.144	0.654		50	4732	ATSSSSPRTA|TTLP	1.606	0.654		50	2772	VASSEASTVS|TTAV	1.761	0.654		50	96	PPIISTHSSS|TIPI	0.709	0.654
51	2997	TTSAPTTSTT|SAPT	1.927	0.654		51	890	APDTRPAPGS|TAPP	1.144	0.654		51	2488	GSTATASSTQ|ATAG	1.601	0.654		51	3555	TFVTSSSQAS|SSPA	1.734	0.654		51	265	SVYGQTVILT|VSTS	0.704	0.654
52	3383	TTSAPTTSTT|SAPT	1.927	0.654		52	910	APDTRPAPGS|TAPP	1.144	0.654		52	3745	GSTATASSTQ|ATAG	1.601	0.654		52	1358	VASSAISILS|TTPV	1.723	0.654		52	312	TEKINKAIRS|SSSN	0.698	0.654
53	3391	TTSAPTTSTT|SAPT	1.927	0.654		53	930	APDTRPAPGS|TAPP	1.144	0.654		53	4473	GSTATASSTQ|ATAG	1.601	0.654		53	2713	LANSEASTLS|TTPV	1.717	0.654		53	271	VILTVSTSLS|PRSE	0.696	0.654
54	3697	TTSAPTTSTT|SAPT	1.927	0.654		54	58	TEKNAVSMTS|SVLS	1.13	0.654		54	4274	STATPSSTPG|TAPP	1.59	0.654		54	827	VTSPEASTLS|TTPV	1.698	0.654		54	77	SPAPPIISTH|SSST	0.693	0.654
55	3705	TTSAPTTSTT|SAPT	1.927	0.654		55	988	ARATTTPASK|STPF	1.128	0.654		55	3117	VLTTKATTTR|ATSS	1.587	0.654		55	2359	VASFETSTLS|TTPA	1.696	0.654		55	114	DSESTTNVNS|LATS	0.69	0.654
56	3840	TTSAPTTSTT|SAPT	1.927	0.654		56	48	ATQRSSVPSS|TEKN	1.109	0.654		56	4374	VLTTKATTTR|ATSS	1.587	0.654		56	2477	VVSSEAGTLS|TTPV	1.696	0.654		56	170	ALLETSTLNS|TGPS	0.685	0.654
57	4130	TTSAPTTSTT|SAPT	1.927	0.654		57	969	SASGSASGSA|STLV	1.109	0.654		57	2286	TATSRTTATA|TPSK	1.573	0.654		57	1198	TQVATSTEAS|SPPP	1.693	0.654		57	22	LSVNTATNQG|NSAD	0.682	0.654
58	4138	TTSAPTTSTT|SAPT	1.927	0.654		58	99	SAATWGQDVT|SVPV	1.101	0.654		58	2450	TTATTTESTG|STAT	1.573	0.654		58	1652	VASPEASTLS|TTPV	1.658	0.654		58	292	VNVTIVTILA|ETTS	0.682	0.654
59	2774	TSATTTSTTS|ATTT	1.918	0.654		59	109	SVPVTRPALG|STTP	1.098	0.654		59	3707	TTATTTESTG|STAT	1.573	0.654		59	2123	VASPEASTLS|TTPV	1.658	0.654		59	43	ATSGPTVAAA|DTTE	0.671	0.654
60	3061	TTSASTTSIT|SGPG	1.916	0.654		60	983	HNGTSARATT|TPAS	1.098	0.654		60	4100	TATSRTTATA|TPSK	1.573	0.654		60	2536	VASPEASTLS|TTPV	1.658	0.654		60	79	APPIISTHSS|STIP	0.671	0.654
61	3678	QTSTTSAPTT|STTP	1.913	0.654		61	968	TSASGSASGS|ASTL	1.082	0.654		61	2452	ATTTESTGST|ATPS	1.568	0.654		61	3185	VVSSEDSTLS|ATPV	1.658	0.654		61	95	APPIISTHSS|STIP	0.671	0.654
62	2522	TTSTTSASTT|STTS	1.897	0.654		62	139	STAPPAHGVT|SAPD	1.062	0.654		62	3709	ATTTESTGST|ATPS	1.568	0.654		62	219	TNSEGSTPLT|SMPA	1.655	0.654		62	300	LAETTSDNEK|TVTE	0.671	0.654
63	2650	TASTTSASTT|STTS	1.897	0.654		63	159	STAPPAHGVT|SAPD	1.062	0.654		63	3009	ATTTATTGST|AIPS	1.562	0.654		63	3319	TPVTTYSQAS|SSPP	1.652	0.654		63	81	PIISTHSSST|IPTP	0.668	0.654
64	2682	TTSTTSASTT|STTS	1.897	0.654		64	179	STAPPAHGVT|SAPD	1.062	0.654		64	4383	RATSSTSTPS|STPG	1.56	0.654		64	2065	VVSSEGNTLS|TTPV	1.641	0.654		64	47	PTVAAADTTE|TNFP	0.666	0.654
65	2690	TTSTTSASTT|STTS	1.897	0.654		65	199	STAPPAHGVT|SAPD	1.062	0.654		65	4720	STATTPAATS|SKAT	1.554	0.654		65	3715	VTSSEGSTLS|TPSV	1.636	0.654		65	99	ISTHSSSTIP|IPTA	0.655	0.654
66	2970	TTSTTSASTT|STTS	1.897	0.654		66	219	STAPPAHGVT|SAPD	1.062	0.654		66	1492	QTGSSSGPVT|VTPS	1.546	0.654		66	195	TPLTTSTQAS|SSPT	1.63	0.654
67	4239	TTSTTSASTT|STTS	1.897	0.654		67	239	STAPPAHGVT|SAPD	1.062	0.654		67	2253	TTQHSTPALS|SPHP	1.543	0.654		67	2798	SSSPTTAEVT|SMPT	1.628	0.654
68	4367	TTSTTSASTA|STTS	1.897	0.654		68	259	STAPPAHGVT|SAPD	1.062	0.654		68	2810	TTQHSTPALS|SPHP	1.543	0.654		68	613	SSEASSSSTT|AEGT	1.609	0.654
69	4503	TTSTTSASTA|STTS	1.897	0.654		69	279	STAPPAHGVT|SAPD	1.062	0.654		69	3510	TTQHSTPALS|SPHP	1.543	0.654		69	1281	TTSEGSTLLT|SIPV	1.609	0.654
70	4535	TTSTTSASTA|STTS	1.897	0.654		70	299	STAPPAHGVT|SAPD	1.062	0.654		70	4067	TTQHSTPALS|SPHP	1.543	0.654		70	2494	TPMTTSTEAS|SSPT	1.603	0.654
71	2874	TSSTTSTATT|STTS	1.886	0.654		71	319	STAPPAHGVT|SAPD	1.062	0.654		71	4872	STATASSTLG|TAHT	1.527	0.654		71	2671	TLVTTSTGTS|SSPT	1.595	0.654
72	2683	TSTTSASTTS|TTSA	1.883	0.654		72	339	STAPPAHGVT|SAPD	1.062	0.654		72	3003	TEQTTAATTT|ATTG	1.522	0.654		72	3260	TPLTTSTEAS|SSPP	1.595	0.654
73	4240	TSTTSASTTS|TTSA	1.883	0.654		73	359	STAPPAHGVT|SAPD	1.062	0.654		73	4382	TRATSSTSTP|SSTP	1.522	0.654		73	3984	STSSSSTTTS|FSTT	1.592	0.654
74	2414	TSATTTSTTS|APTT	1.878	0.654		74	379	STAPPAHGVT|SAPD	1.062	0.654		74	2070	ATPSSSPGTA|LTPP	1.508	0.654		74	1493	SPVVTSTAVS|SSPT	1.584	0.654
75	3399	TTSAPTTSTT|STPQ	1.878	0.654		75	399	STAPPAHGVT|SAPD	1.062	0.654		75	3120	TKATTTRATS|SMST	1.508	0.654		75	1846	SPVVTSTAVS|SSPT	1.584	0.654
76	3713	TTSAPTTSTT|STPQ	1.878	0.654		76	419	STAPPAHGVT|SAPD	1.062	0.654		76	3327	ATPSSSPGTA|LTPP	1.508	0.654		76	1021	TPLTTSTEAS|SPPP	1.579	0.654
77	3848	TTSAPTTSTT|STPQ	1.878	0.654		77	439	STAPPAHGVT|SAPD	1.062	0.654		77	4612	ATPSSSPGTA|LTPP	1.508	0.654		77	2848	TPVTTSTKAS|SSPT	1.579	0.654
78	4170	TTSAPTTSTN|SAPT	1.875	0.654		78	459	STAPPAHGVT|SAPD	1.062	0.654		78	3036	STATTPTATS|SKAT	1.5	0.654		78	2847	STPVTTSTKA|SSSP	1.576	0.654
79	4275	TSAATTSTTS|APTT	1.875	0.654		79	479	STAPPAHGVT|SAPD	1.062	0.654		79	4324	ATKSTATSVT|PIPS	1.495	0.654		79	499	SSSPPTAEVN|SMPT	1.573	0.654
80	4273	STTSAATTST|TSAP	1.867	0.654		80	499	STAPPAHGVT|SAPD	1.062	0.654		80	2514	VTSSKATPFS|SPGT	1.476	0.654		80	726	TPVTTSTEAS|SSPT	1.568	0.654
81	3042	TTSTTSTPTS|STTS	1.864	0.654		81	519	STAPPAHGVT|SAPD	1.062	0.654		81	3771	VTSSKATPFS|SPGT	1.476	0.654		81	2435	TPVTTSTEAS|SSPT	1.568	0.654
82	3720	STTSTPQTTT|SSAP	1.864	0.654		82	539	STAPPAHGVT|SAPD	1.062	0.654		82	1957	VTSSKATPSS|SPGT	1.473	0.654		82	3025	TPVTTSTEAS|SSPT	1.568	0.654
83	2782	TSATTTSTIS|APTT	1.861	0.654		83	559	STAPPAHGVT|SAPD	1.062	0.654		83	4499	VTSSKATPSS|SPGT	1.473	0.654		83	1615	ASTEASSSTT|AEGS	1.56	0.654
84	2378	TTSTTSARTS|STTS	1.859	0.654		84	579	STAPPAHGVT|SAPD	1.062	0.654		84	2841	HTRATSRTTA|TATP	1.47	0.654		84	2730	TPVTTSAEAS|SSPT	1.557	0.654
85	3674	TSTTQTSTTS|APTT	1.859	0.654		85	599	STAPPAHGVT|SAPD	1.062	0.654		85	3065	STATKSTATS|FTPI	1.47	0.654		85	2966	TPVTTSAEAS|SSPT	1.557	0.654
86	3896	TTSPPTSSTS|STPQ	1.859	0.654		86	619	STAPPAHGVT|SAPD	1.062	0.654		86	3504	PAATTSTTQH|STPA	1.47	0.654		86	2518	TASEGSTLLT|SIPV	1.549	0.654
87	2485	TTSAATTSTT|SGPE	1.845	0.654		87	639	STAPPAHGVT|SAPD	1.062	0.654		87	4749	STATKSTATS|FTPI	1.47	0.654		87	2872	TASEGSTLLT|SIPV	1.549	0.654
88	3037	TTSAPTTSTT|STPT	1.845	0.654		88	659	STAPPAHGVT|SAPD	1.062	0.654		88	3151	ATTTAATGPT|ATPS	1.462	0.654		88	3986	SSSSTTTSFS|TTKE	1.546	0.654
89	3483	ATSSTTSGSG|TTPS	1.845	0.654		89	679	STAPPAHGVT|SAPD	1.062	0.654		89	4408	ATTTAATGPT|ATPS	1.462	0.654		89	725	STPVTTSTEA|SSSP	1.538	0.654
90	3916	ATSSTTSGSG|TTPS	1.845	0.654		90	699	STAPPAHGVT|SAPD	1.062	0.654		90	3543	RGTSRTTATA|TPSK	1.454	0.654		90	2434	STPVTTSTEA|SSSP	1.538	0.654
91	4222	ATSSTTSGSG|TTPS	1.845	0.654		91	719	STAPPAHGVT|SAPD	1.062	0.654		91	1956	TVTSSKATPS|SSPG	1.448	0.654		91	3024	STPVTTSTEA|SSSP	1.538	0.654
92	1554	VPATSTSSMS|TTAP	1.84	0.654		92	739	STAPPAHGVT|SAPD	1.062	0.654		92	4498	TVTSSKATPS|SSPG	1.448	0.654		92	1256	STPVTTSAET|SSSP	1.535	0.654
93	1927	VPATSTSSMS|TTAP	1.84	0.654		93	759	STAPPAHGVT|SAPD	1.062	0.654		93	4724	TPAATSSKAT|SSSS	1.448	0.654		93	3084	SPVVTSTEVS|SSPT	1.535	0.654
94	2565	TTSATTTSTT|SGPG	1.837	0.654		94	779	STAPPAHGVT|SAPD	1.062	0.654		94	2506	STTATTPTVT|SSKA	1.443	0.654		94	3614	TPVTTSTQSN|STPT	1.535	0.654
95	2338	TTSTTSAPTS|STTS	1.829	0.654		95	799	STAPPAHGVT|SAPD	1.062	0.654		95	3763	STTATTPTVT|SSKA	1.443	0.654		95	3792	MSMTTASEGS|SSPT	1.53	0.654
96	2426	TTSTTSAPTS|STTS	1.829	0.654		96	819	STAPPAHGVT|SAPD	1.062	0.654		96	4491	STTATTPTVT|SSKA	1.443	0.654		96	194	STPLTTSTQA|SSSP	1.527	0.654
97	2922	TTSTTSAPTS|STTS	1.829	0.654		97	839	STAPPAHGVT|SAPD	1.062	0.654		97	1648	LTRAPPASTT|AVPT	1.44	0.654		97	491	QVTTSTEASS|SPPT	1.527	0.654
98	3460	TTSTTSAPTS|STTS	1.829	0.654		98	859	STAPPAHGVT|SAPD	1.062	0.654		98	3034	LTSTATTPTA|TSSK	1.44	0.654		98	1905	TPVTTYAQVS|SSPT	1.527	0.654
99	4202	TISSPTSSTT|STPQ	1.823	0.654		99	879	STAPPAHGVT|SAPD	1.062	0.654		99	4269	TASTGSTATP|SSTP	1.435	0.654		99	611	TTSSEASSSS|TTAE	1.519	0.654
100	2810	ITSTTSAPIS|STTS	1.818	0.654		100	899	STAPPAHGVT|SAPD	1.062	0.654		100	4270	ASTGSTATPS|STPG	1.435	0.654		100	2794	STEASSSPTT|AEVT	1.519	0.654
101	4241	STTSASTTST|TSAP	1.818	0.654		101	919	STAPPAHGVT|SAPD	1.062	0.654		101	4440	TASTGSTATP|SSTP	1.435	0.654		101	2729	STPVTTSAEA|SSSP	1.516	0.654
102	2651	ASTTSASTTS|TTSG	1.815	0.654		102	939	STAPPAHGVT|SAPD	1.062	0.654		102	4441	ASTGSTATPS|STPG	1.435	0.654		102	2022	STPATTSTEG|SSSP	1.514	0.654
103	2562	ISSTTSATTT|STTS	1.804	0.654		103	28	TVVTGSGHAS|STPG	1.057	0.654		103	1485	STAALTSQTG|SSSG	1.432	0.654		103	3505	NSSPTTAEVT|SMPT	1.508	0.654
104	3776	TSSAPTTNTT|SAPT	1.804	0.654		104	992	TTPASKSTPF|SIPS	1.057	0.654		104	1917	TKPTTTATTT|ASTG	1.432	0.654		104	2036	TTAGGTSIQT|STPS	1.505	0.654
105	4112	TSTTSAPTTS|TIPA	1.804	0.654		105	1037	SNHSTSPQLS|TGVS	1.054	0.654		105	4378	KATTTRATSS|TSTP	1.432	0.654		105	672	STEATSSSTT|AEGT	1.5	0.654
106	4424	TSTTSAPTTR|TTPA	1.804	0.654		106	1031	VPPLTSSNHS|TSPQ	1.049	0.654		106	4376	TTKATTTRAT|SSTS	1.427	0.654		106	253	STPVTISAQA|SSSP	1.492	0.654
107	4613	VSKTSTSHLS|VSKT	1.804	0.654		107	110	VPVTRPALGS|TTPP	1.041	0.654		107	4628	ISTTTTPTTT|TPTT	1.427	0.654		107	2317	TPFTTSTEAS|SPPP	1.492	0.654
108	2412	STTSATTTST|TSAP	1.802	0.654		108	989	RATTTPASKS|TPFS	1.038	0.654		108	4892	MATMPTATAS|TVPS	1.424	0.654		108	3437	TLVTTSTEAS|SSPT	1.492	0.654
109	2740	STTSATTTST|TSAP	1.802	0.654		109	119	STTPPAHDVT|SAPD	1.016	0.654		109	1897	TPATSSTATP|SSTP	1.421	0.654		109	1139	IPVTTSTEAS|SSPT	1.486	0.654
110	3454	STTSATTTST|TSAP	1.802	0.654		110	982	VHNGTSARAT|TTPA	1.003	0.654		110	2983	TPATSSTATP|SSTP	1.421	0.654		110	2493	STPMTTSTEA|SSSP	1.486	0.654
111	2410	TTSTTSATTT|STTS	1.796	0.654		111	130	APDNKPAPGS|TAPP	0.995	0.654		111	3683	TPATSSTATP|SSTP	1.421	0.654		111	2789	IPVTTSTEAS|SSPT	1.486	0.654
112	2738	TTSTTSATTT|STTS	1.796	0.654		112	970	ASGSASGSAS|TLVH	0.992	0.654		112	4999	PPPVSSAPLS|SPSP	1.421	0.654		112	1020	NTPLTTSTEA|SSPP	1.484	0.654
113	2770	TTSTTSATTT|STTS	1.796	0.654		113	47	SATQRSSVPS|STEK	0.986	0.654		113	1949	TTTATTPTVT|SSKA	1.416	0.654		113	1552	TPVTTYSQAS|SSPT	1.476	0.654
114	3010	TTSTISAPTT|STPS	1.796	0.654		114	986	TSARATTTPA|SKST	0.986	0.654		114	2006	QTTTPTATMS|TATP	1.416	0.654		114	1964	TPVTTYSQAS|SSPT	1.476	0.654
115	3452	TTSTTSATTT|STTS	1.796	0.654		115	63	VSMTSSVLSS|HSPG	0.984	0.654		115	2563	QTTTPTATMS|TATP	1.416	0.654		115	3982	TPSTSSSSTT|TSFS	1.47	0.654
116	2382	TSARTSSTTS|ATTT	1.793	0.654		116	55	PSSTEKNAVS|MTSS	0.981	0.654		116	3263	QTTTPTATMS|TATP	1.416	0.654		116	551	VTTSSEASSS|STTP	1.467	0.654
117	2506	TTSTTSSPTT|STTS	1.793	0.654		117	1013	TLASHSTKTD|ASST	0.976	0.654		117	3820	QTTTPTATMS|TATP	1.416	0.654		117	1517	TPSEGSTALT|SIPV	1.465	0.654
118	3444	TTSTTSSPTT|STTS	1.793	0.654		118	41	GGEKETSATQ|RSSV	0.967	0.654		118	4548	QTTTPTATMS|TATP	1.416	0.654		118	1870	TPSEGSTALT|SIPV	1.465	0.654
119	4290	TTSAPTSSMT|SGPG	1.793	0.654		119	50	QRSSVPSSTE|KNAV	0.965	0.654		119	3542	TRGTSRTTAT|ATPS	1.408	0.654		119	431	TFVTTASEAS|SSPT	1.462	0.654
120	2285	TTSAPTARTT|SAPT	1.783	0.654		120	144	AHGVTSAPDT|RPAP	0.962	0.654		120	2247	LAATTGTTQH|STPA	1.405	0.654		120	2316	NTPFTTSTEA|SSPP	1.454	0.654
121	2529	STTSTTSGAG|TTPS	1.783	0.654		121	164	AHGVTSAPDT|RPAP	0.962	0.654		121	2484	TVPTGSTATA|SSTQ	1.405	0.654		121	368	VDTSTLVTTS|TEPS	1.451	0.654
122	3094	TSAATTSTIS|APTT	1.78	0.654		122	184	AHGVTSAPDT|RPAP	0.962	0.654		122	3741	TVPTGSTATA|SSTQ	1.405	0.654		122	2082	TQVTNSTEAS|SSAT	1.451	0.654
123	2523	TSTTSASTTS|TTSG	1.777	0.654		123	204	AHGVTSAPDT|RPAP	0.962	0.654		123	4469	TVPTGSTATA|SSTQ	1.405	0.654		123	1104	TYSEGSTPLT|SVPV	1.448	0.654
124	2691	TSTTSASTTS|TTSG	1.777	0.654		124	224	AHGVTSAPDT|RPAP	0.962	0.654		124	2284	HTTATSRTTA|TATP	1.402	0.654		124	1669	SPVITSTEVS|SSPT	1.448	0.654
125	2971	TSTTSASTTS|TTSG	1.777	0.654		125	244	AHGVTSAPDT|RPAP	0.962	0.654		125	4098	HTTATSRTTA|TATP	1.402	0.654		125	2400	TYSEGSTPLT|SVPV	1.448	0.654
126	2411	TSTTSATTTS|TTSA	1.774	0.654		126	264	AHGVTSAPDT|RPAP	0.962	0.654		126	4927	VSTVSSSVLT|TLRP	1.402	0.654		126	337	TYTEGSTPLT|STPA	1.446	0.654
127	2739	TSTTSATTTS|TTSA	1.774	0.654		127	284	AHGVTSAPDT|RPAP	0.962	0.654		127	3126	RATSSMSTPS|STPG	1.399	0.654		127	260	AQASSSPTTA|EGPS	1.443	0.654
128	2771	TSTTSATTTS|TTSA	1.774	0.654		128	304	AHGVTSAPDT|RPAP	0.962	0.654		128	4838	TAATGSTATL|SSTP	1.399	0.654		128	1262	SAETSSSPTT|AEGT	1.44	0.654
129	3453	TSTTSATTTS|TTSA	1.774	0.654		129	324	AHGVTSAPDT|RPAP	0.962	0.654		129	1898	PATSSTATPS|STPG	1.394	0.654		129	2577	TYSEGSTPLR|SMPV	1.438	0.654
130	2685	TTSASTTSTT|SAST	1.769	0.654		130	344	AHGVTSAPDT|RPAP	0.962	0.654		130	2984	PATSSTATPS|STPG	1.394	0.654		130	4051	TRPVTPSSES|SRPS	1.435	0.654
131	2483	SSTTSAATTS|TTSG	1.766	0.654		131	364	AHGVTSAPDT|RPAP	0.962	0.654		131	3684	PATSSTATPS|STPG	1.394	0.654		131	4083	PPTTSASSTT|VNPE	1.435	0.654
132	2901	TTSAPTTRTT|SAPT	1.766	0.654		132	384	AHGVTSAPDT|RPAP	0.962	0.654		132	4903	VPSSSTVGTT|RTPA	1.394	0.654		132	961	STPVTTSTEA|TSSP	1.427	0.654
133	4282	TTSAPTTRTT|SAPT	1.766	0.654		133	404	AHGVTSAPDT|RPAP	0.962	0.654		133	2007	TTTPTATMST|ATPS	1.383	0.654		133	1786	STPVTTSTEA|TSSP	1.427	0.654
134	3767	ASTTSAPTST|SSAP	1.764	0.654		134	424	AHGVTSAPDT|RPAP	0.962	0.654		134	2564	TTTPTATMST|ATPS	1.383	0.654		134	2257	STPVTTSTEA|TSSP	1.427	0.654
135	2805	TTSTTITSTT|SAPI	1.758	0.654		135	444	AHGVTSAPDT|RPAP	0.962	0.654		135	3264	TTTPTATMST|ATPS	1.383	0.654		135	489	KTQVTTSTEA|SSSP	1.424	0.654
136	2563	SSTTSATTTS|TTSG	1.755	0.654		136	464	AHGVTSAPDT|RPAP	0.962	0.654		136	3821	TTTPTATMST|ATPS	1.383	0.654		136	908	STEARSSPTT|SEGT	1.424	0.654
137	3476	QTSKTSAATS|STTS	1.755	0.654		137	484	AHGVTSAPDT|RPAP	0.962	0.654		137	4267	TTTASTGSTA|TPSS	1.383	0.654		137	1733	STEARSSPTT|SEGT	1.424	0.654
138	3829	QTSTTSSPTT|STTS	1.755	0.654		138	504	AHGVTSAPDT|RPAP	0.962	0.654		138	4438	TTTASTGSTA|TPSS	1.383	0.654		138	2204	STEARSSPTT|SEGT	1.424	0.654
139	3909	QTSKTSAATS|STTS	1.755	0.654		139	524	AHGVTSAPDT|RPAP	0.962	0.654		139	4549	TTTPTATMST|ATPS	1.383	0.654		139	198	TTSTQASSSP|TTPE	1.421	0.654
140	4215	QTSKTSAATS|STTS	1.755	0.654		140	544	AHGVTSAPDT|RPAP	0.962	0.654		140	3007	TAATTTATTG|STAI	1.38	0.654		140	318	STEASSSPTT|AEGT	1.421	0.654
141	2813	TTSAPISSTT|STPQ	1.753	0.654		141	564	AHGVTSAPDT|RPAP	0.962	0.654		141	2262	SSPHPSSRTT|ESPP	1.378	0.654		141	1144	STEASSSPTT|AEGT	1.421	0.654
142	2469	TTSAPTTRTT|SAPK	1.747	0.654		142	584	AHGVTSAPDT|RPAP	0.962	0.654		142	2819	SSPHPSSRTT|ESPP	1.378	0.654		142	1434	TPGTTSAEAT|SSPT	1.421	0.654
143	4272	TSTTSAATTS|TTSA	1.747	0.654		143	604	AHGVTSAPDT|RPAP	0.962	0.654		143	3519	SSPHPSSRTT|ESPP	1.378	0.654		143	2440	STEASSSPTT|AEGT	1.421	0.654
144	2294	TSAPTTRTTS|ASPA	1.745	0.654		144	624	AHGVTSAPDT|RPAP	0.962	0.654		144	4076	SSPHPSSRTT|ESPP	1.378	0.654		144	3030	STEASSSPTT|AEGT	1.421	0.654
145	2301	TTSASPASTT|SGPG	1.745	0.654		145	644	AHGVTSAPDT|RPAP	0.962	0.654		145	3017	STAIPSSTPG|TAPP	1.372	0.654		145	2561	ISSSATSAEG|TSMP	1.418	0.654
146	4434	TTPASTASTT|SGPG	1.742	0.654		146	664	AHGVTSAPDT|RPAP	0.962	0.654		146	54	PTSSPTRRVS|FVPP	1.37	0.654		146	2676	STGTSSSPTT|AEGS	1.416	0.654
147	2613	ITSAPTTSTN|SAPI	1.739	0.654		147	684	AHGVTSAPDT|RPAP	0.962	0.654		147	3125	TRATSSMSTP|SSTP	1.37	0.654		147	2853	STKASSSPTT|AEGI	1.416	0.654
148	3035	TSTTSAPTTS|TTST	1.739	0.654		148	704	AHGVTSAPDT|RPAP	0.962	0.654		148	4781	MSTMSTIHTS|STPE	1.37	0.654		148	3501	SSPTNSSPTT|AEVT	1.416	0.654
149	3397	TSTTSAPTTS|TTST	1.739	0.654		149	724	AHGVTSAPDT|RPAP	0.962	0.654		149	1950	TTATTPTVTS|SKAT	1.367	0.654		149	3913	TTFTPSTDTA|STPT	1.416	0.654
150	3711	TSTTSAPTTS|TTST	1.739	0.654		150	744	AHGVTSAPDT|RPAP	0.962	0.654		150	2507	TTATTPTVTS|SKAT	1.367	0.654		150	548	STPVTTSSEA|SSSS	1.41	0.654
151	3846	TSTTSAPTTS|TTST	1.739	0.654		151	764	AHGVTSAPDT|RPAP	0.962	0.654		151	3764	TTATTPTVTS|SKAT	1.367	0.654		151	1196	SKTQVATSTE|ASSP	1.408	0.654
152	4403	TSASTASTTS|GPGS	1.736	0.654		152	784	AHGVTSAPDT|RPAP	0.962	0.654		152	4492	TTATTPTVTS|SKAT	1.367	0.654		152	455	TPSEGSTPLT|SMPV	1.402	0.654
153	3114	TTSTTSASTA|SKTS	1.731	0.654		153	804	AHGVTSAPDT|RPAP	0.962	0.654		153	3039	TTPTATSSKA|TSSS	1.364	0.654		153	750	TPSEGSTPLT|SMPV	1.402	0.654
154	3146	TTSTTSASTA|SKTS	1.731	0.654		154	824	AHGVTSAPDT|RPAP	0.962	0.654		154	4296	TTPTATSSKA|TSSS	1.364	0.654		154	3284	TPSEGSTPLT|SMPV	1.402	0.654
155	3726	QTTTSSAPTS|STTS	1.731	0.654		155	844	AHGVTSAPDT|RPAP	0.962	0.654		155	4632	TTPTTTTPTT|SGST	1.364	0.654		155	3617	TTSTQSNSTP|TPPE	1.402	0.654
156	4423	TTSTTSAPTT|RTTP	1.731	0.654		156	864	AHGVTSAPDT|RPAP	0.962	0.654		156	3848	TTATTTRATG|SVAT	1.361	0.654		156	2813	TPSETSTPLT|SMPV	1.394	0.654
157	4455	TTSTTSASTT|STIS	1.731	0.654		157	884	AHGVTSAPDT|RPAP	0.962	0.654		157	2060	VPTTTTTGFT|ATPS	1.356	0.654		157	2735	SAEASSSPTT|AEGT	1.389	0.654
158	2381	TTSARTSSTT|SATT	1.728	0.654		158	904	AHGVTSAPDT|RPAP	0.962	0.654		158	3317	VPTTTTTGFT|ATPS	1.356	0.654		158	2971	SAEASSSPTT|AEGT	1.389	0.654
159	2554	TTSTTSAPIS|STTS	1.726	0.654		159	924	AHGVTSAPDT|RPAP	0.962	0.654		159	4602	VPTTTTTGFT|ATPS	1.356	0.654		159	3491	PVDTSTPVTT|SSPT	1.389	0.654
160	2769	STTSTTSATT|TSTT	1.726	0.654		160	1018	STKTDASSTH|HSSV	0.954	0.654		160	2588	VLTTTATTTG|ATGS	1.353	0.654		160	267	TTAEGPSLSN|SAPS	1.386	0.654
161	4399	TTRTTSASTA|STTS	1.726	0.654		161	61	NAVSMTSSVL|SSHS	0.91	0.654		161	2031	VLTATATTTG|ATGS	1.345	0.654		161	616	ASSSSTTAEG|TSMP	1.383	0.654
162	2341	TTSAPTSSTT|SGPG	1.723	0.654		162	974	ASGSASTLVH|NGTS	0.908	0.654		162	3040	TPTATSSKAT|SSSS	1.345	0.654		162	3673	TPVITSTQVS|SSPV	1.383	0.654
163	2549	TTSAPTTSTT|SAPI	1.723	0.654		163	57	STEKNAVSMT|SSVL	0.905	0.654		163	3183	TVPTGSTATA|SSTR	1.345	0.654		163	355	VATSEMSTLS|ITPV	1.38	0.654
164	3784	TTSAPTTSTT|SAPI	1.723	0.654		164	1021	TDASSTHHSS|VPPL	0.905	0.654		164	4297	TPTATSSKAT|SSSS	1.345	0.654		164	962	TPVTTSTEAT|SSPT	1.38	0.654
165	3816	TISSPTTSTT|STPQ	1.723	0.654		165	74	SPGSGSSTTQ|GQDV	0.889	0.654		165	4573	VLTATATTTG|ATGS	1.345	0.654		165	986	TPSEGTTPLT|STPV	1.38	0.654
166	3822	TSTTSTPQTS|TTSS	1.717	0.654		166	993	TPASKSTPFS|IPSH	0.883	0.654		166	1979	STATTPTATS|VTPI	1.34	0.654		166	1787	TPVTTSTEAT|SSPT	1.38	0.654
167	2802	TTSTTSTTIT|STTS	1.712	0.654		167	1030	SVPPLTSSNH|STSP	0.883	0.654		167	3119	TTKATTTRAT|SSMS	1.34	0.654		167	2258	TPVTTSTEAT|SSPT	1.38	0.654
168	4771	STSVASSSVA|SSSV	1.712	0.654		168	149	SAPDTRPAPG|STAP	0.88	0.654		168	1952	ATTPTVTSSK|ATPS	1.337	0.654		168	967	STEATSSPTT|AEGT	1.372	0.654
169	2482	KSSTTSAATT|STTS	1.709	0.654		169	169	SAPDTRPAPG|STAP	0.88	0.654		169	4494	ATTPTVTSSK|ATPS	1.337	0.654		169	1792	STEATSSPTT|AEGT	1.372	0.654
170	3766	TASTTSAPTS|TSSA	1.709	0.654		170	189	SAPDTRPAPG|STAP	0.88	0.654		170	2732	ATTPAATSST|VTPS	1.334	0.654		170	2212	TTSEGTSMPT|STPS	1.372	0.654
171	2875	SSTTSTATTS|TTSG	1.704	0.654		171	209	SAPDTRPAPG|STAP	0.88	0.654		171	3432	ATTPAATSST|VTPS	1.334	0.654		171	2263	STEATSSPTT|AEGT	1.372	0.654
172	4406	STASTTSGPG|STPS	1.704	0.654		172	229	SAPDTRPAPG|STAP	0.88	0.654		172	3989	ATTPAATSST|VTPS	1.334	0.654		172	2341	TSSEGNTPLT|RMPV	1.372	0.654
173	3420	TSSTTSAPTS|STIS	1.698	0.654		173	249	SAPDTRPAPG|STAP	0.88	0.654		173	2490	TATASSTQAT|AGTP	1.332	0.654		173	3156	TTSEGTSMPT|STPS	1.372	0.654
174	4111	QTSTTSAPTT|STIP	1.696	0.654		174	269	SAPDTRPAPG|STAP	0.88	0.654		174	2617	VLTTTTTGFT|ATPS	1.332	0.654		174	2376	TPVTTYSQAG|SSPT	1.37	0.654
175	3893	TTSTTSPPTS|STSS	1.688	0.654		175	289	SAPDTRPAPG|STAP	0.88	0.654		175	3004	EQTTAATTTA|TTGS	1.332	0.654		175	3554	NTFVTSSSQA|SSSP	1.37	0.654
176	3439	IISAPTTSTT|SSPT	1.679	0.654		176	309	SAPDTRPAPG|STAP	0.88	0.654		176	3747	TATASSTQAT|AGTP	1.332	0.654		176	617	SSSSTTAEGT|SMPT	1.367	0.654
177	2618	TTSTNSAPIS|STTS	1.668	0.654		177	329	SAPDTRPAPG|STAP	0.88	0.654		177	4475	TATASSTQAT|AGTP	1.332	0.654		177	1083	TTYSQASSSS|TTAD	1.367	0.654
178	1564	TTAPGTSVVS|SKPT	1.66	0.654		178	349	SAPDTRPAPG|STAP	0.88	0.654		178	3291	TTTTTTRATG|SVAT	1.323	0.654		178	114	VSSTRMTPTE|SRTT	1.364	0.654
179	1937	TTAPGTSVVS|SKPT	1.66	0.654		179	369	SAPDTRPAPG|STAP	0.88	0.654		179	3845	VLTTTATTTR|ATGS	1.318	0.654		179	254	TPVTISAQAS|SSPT	1.364	0.654
180	3758	TTSTTSAPTA|STTS	1.66	0.654		180	389	SAPDTRPAPG|STAP	0.88	0.654		180	1962	ATPSSSPGTA|TALP	1.315	0.654		180	1576	TYSEGSTPLT|SLPV	1.361	0.654
181	1883	TQASGSSAPS|STPG	1.652	0.654		181	409	SAPDTRPAPG|STAP	0.88	0.654		181	3219	ATPSSSPGTA|TALP	1.315	0.654		181	2562	SSSATSAEGT|SMPT	1.353	0.654
182	3416	SSAPTSSTTS|APTS	1.652	0.654		182	429	SAPDTRPAPG|STAP	0.88	0.654		182	4504	ATPSSSPGTA|TALP	1.315	0.654		182	3616	VTTSTQSNST|PTPP	1.353	0.654
183	2861	TTSAPTTRTT|SVPT	1.649	0.654		183	449	SAPDTRPAPG|STAP	0.88	0.654		183	2034	ATATTTGATG|SVAT	1.312	0.654		183	549	TPVTTSSEAS|SSST	1.351	0.654
184	2876	STTSTATTST|TSGP	1.647	0.654		184	469	SAPDTRPAPG|STAP	0.88	0.654		184	4576	ATATTTGATG|SVAT	1.312	0.654		184	4082	TPPTTSASST|TVNP	1.351	0.654
185	2773	TTSATTTSTT|SATT	1.644	0.654		185	489	SAPDTRPAPG|STAP	0.88	0.654		185	2730	TTATTPAATS|STVT	1.31	0.654		185	2418	VVSSEASTHS|TTPV	1.348	0.654
186	2370	TTSTTSAPTT|STTS	1.641	0.654		186	509	SAPDTRPAPG|STAP	0.88	0.654		186	3430	TTATTPAATS|STVT	1.31	0.654		186	2563	SSATSAEGTS|MPTS	1.348	0.654
187	2418	TTSTTSAPTT|STTS	1.641	0.654		187	529	SAPDTRPAPG|STAP	0.88	0.654		187	3987	TTATTPAATS|STVT	1.31	0.654		187	2965	RTPVTTSAEA|SSSP	1.345	0.654
188	2514	TTSTTSAPTT|STTS	1.641	0.654		188	549	SAPDTRPAPG|STAP	0.88	0.654		188	3146	ELTTAATTTA|ATGP	1.307	0.654		188	3593	SSTYVTSSEA|STPS	1.342	0.654
189	2546	TTSTTSAPTT|STTS	1.641	0.654		189	569	SAPDTRPAPG|STAP	0.88	0.654		189	4403	ELTTAATTTA|ATGP	1.307	0.654		189	1611	TQVTASTEAS|SSTT	1.34	0.654
190	2586	TTSTTSAPTT|STTS	1.641	0.654		190	589	SAPDTRPAPG|STAP	0.88	0.654		190	4814	STATPSSTLG|TTRI	1.299	0.654		190	2023	TPATTSTEGS|SSPT	1.34	0.654
191	2714	TTSTTSAPTT|STTS	1.641	0.654		191	609	SAPDTRPAPG|STAP	0.88	0.654		191	2423	CPSTPATSST|AMPS	1.296	0.654		191	2617	STETSSSPTT|AKDT	1.337	0.654
192	2850	TTSTTSAPTT|STTS	1.641	0.654		192	629	SAPDTRPAPG|STAP	0.88	0.654		192	3850	ATTTRATGSV|ATPS	1.296	0.654		192	670	TTSTEATSSS|TTAE	1.332	0.654
193	2914	TTSTTSAPTT|STTS	1.641	0.654		193	649	SAPDTRPAPG|STAP	0.88	0.654		193	4237	CPSTPATSST|AMPS	1.296	0.654		193	675	ATSSSTTAEG|TSMP	1.329	0.654
194	2994	TTSTTSAPTT|STTS	1.641	0.654		194	669	SAPDTRPAPG|STAP	0.88	0.654		194	2008	TTPTATMSTA|TPSS	1.293	0.654		194	3613	STPVTTSTQS|NSTP	1.329	0.654
195	3034	TTSTTSAPTT|STTS	1.641	0.654		195	689	SAPDTRPAPG|STAP	0.88	0.654		195	2565	TTPTATMSTA|TPSS	1.293	0.654		195	385	TTAEATSMLT|STLS	1.326	0.654
196	3082	TTSTTSAPTT|STTS	1.641	0.654		196	709	SAPDTRPAPG|STAP	0.88	0.654		196	3265	TTPTATMSTA|TPSS	1.293	0.654		196	676	TSSSTTAEGT|SMPT	1.323	0.654
197	3090	TTSTTSAATT|STIS	1.641	0.654		197	729	SAPDTRPAPG|STAP	0.88	0.654		197	3822	TTPTATMSTA|TPSS	1.293	0.654		197	1741	TTSEGTSMPN|STPS	1.318	0.654
198	3106	TTSTTSAPTT|STTS	1.641	0.654		198	749	SAPDTRPAPG|STAP	0.88	0.654		198	4550	TTPTATMSTA|TPSS	1.293	0.654		198	557	ASSSSTTPEG|TSIP	1.315	0.654
199	3388	TTSTTSAPTT|STTS	1.641	0.654		199	769	SAPDTRPAPG|STAP	0.88	0.654		199	4723	TTPAATSSKA|TSSS	1.291	0.654		199	2558	STEISSSATS|AEGT	1.315	0.654
200	3396	TTSTTSAPTT|STTS	1.641	0.654		200	789	SAPDTRPAPG|STAP	0.88	0.654		200	1894	CPSTPATSST|ATPS	1.288	0.654		200	3983	PSTSSSSTTT|SFST	1.315	0.654
201	3702	TTSTTSAPTT|STTS	1.641	0.654		201	809	SAPDTRPAPG|STAP	0.88	0.654		201	2980	CPSTPATSST|ATPS	1.288	0.654		201	436	ASEASSSPTT|AEDT	1.312	0.654
202	3710	TTSTTSAPTT|STTS	1.641	0.654		202	829	SAPDTRPAPG|STAP	0.88	0.654		202	3680	CPSTPATSST|ATPS	1.288	0.654		202	4029	GCTTSASTLS|ATST	1.312	0.654
203	3837	TTSTTSAPTT|STTS	1.641	0.654		203	849	SAPDTRPAPG|STAP	0.88	0.654		203	1731	MATSRARPTG|TAST	1.285	0.654		203	2094	ATAEGSSMTI|SAPS	1.31	0.654
204	3845	TTSTTSAPTT|STTS	1.641	0.654		204	869	SAPDTRPAPG|STAP	0.88	0.654		204	1977	LRSTATTPTA|TSVT	1.285	0.654		204	488	SKTQVTTSTE|ASSS	1.307	0.654
205	4135	TTSTTSAPTT|STTS	1.641	0.654		205	889	SAPDTRPAPG|STAP	0.88	0.654		205	2024	ETAHTSTVLT|ATAT	1.285	0.654		205	1089	SSSSTTADGT|SMPT	1.307	0.654
206	4247	TTSTTSAPTT|STTS	1.641	0.654		206	909	SAPDTRPAPG|STAP	0.88	0.654		206	3049	TSSSSPRTAT|TLPV	1.285	0.654		206	1207	SSPPPTAEVT|SMPT	1.307	0.654
207	4311	TTSTTSAPTT|STTS	1.641	0.654		207	929	SAPDTRPAPG|STAP	0.88	0.654		207	3234	LRSTATTPTA|TSVT	1.285	0.654		207	1433	STPGTTSAEA|TSSP	1.307	0.654
208	4359	TTSTTSAPTT|STTS	1.641	0.654		208	1019	TKTDASSTHH|SSVP	0.867	0.654		208	4306	TSSSSPRTAT|TLPV	1.285	0.654		208	2846	TSTPVTTSTK|ASSS	1.307	0.654
209	4495	TTSTTSAPTT|STTS	1.641	0.654		209	71	SSHSPGSGSS|TTQG	0.861	0.654		209	4733	TSSSSPRTAT|TLPV	1.285	0.654		209	3697	TPSEGSTPLT|TMPV	1.307	0.654
210	4527	TTSTTSAPTT|STTS	1.641	0.654		210	950	APDNRPALGS|TAPP	0.861	0.654		210	1924	TTTASTGSTA|TPTS	1.283	0.654		210	739	TTADGASMPT|STPS	1.304	0.654
211	4559	TTSTTSAPTT|STTS	1.641	0.654		211	64	SMTSSVLSSH|SPGS	0.859	0.654		211	2011	TATMSTATPS|STPE	1.283	0.654		211	1541	NSLSTTPAVT|STPV	1.304	0.654
212	4583	TTSTTSAPTT|STTS	1.641	0.654		212	69	VLSSHSPGSG|SSTT	0.859	0.654		212	2568	TATMSTATPS|STPE	1.283	0.654		212	3049	TPSEGSTPLT|SIPV	1.304	0.654
213	2684	STTSASTTST|TSAS	1.639	0.654		213	89	LAPATEPASG|SAAT	0.851	0.654		213	2731	TATTPAATSS|TVTP	1.283	0.654		213	3391	TTAEGTSIPT|SSPS	1.304	0.654
214	2930	TSSTTSATTT|STIS	1.639	0.654		214	1026	THHSSVPPLT|SSNH	0.845	0.654		214	3268	TATMSTATPS|STPE	1.283	0.654		214	237	VASSEAITLL|TTPV	1.302	0.654
215	4195	ISAPTTSTIS|SPTS	1.639	0.654		215	129	SAPDNKPAPG|STAP	0.842	0.654		215	3431	TATTPAATSS|TVTP	1.283	0.654		215	1623	TTAEGSSMTI|STPS	1.302	0.654
216	3153	STASKTSGPG|TTPS	1.633	0.654		216	38	STPGGEKETS|ATQR	0.84	0.654		216	3825	TATMSTATPS|STPE	1.283	0.654		216	4031	TTSASTLSAT|STPH	1.302	0.654
217	2687	SASTTSTTSA|STTS	1.628	0.654		217	124	AHDVTSAPDN|KPAP	0.832	0.654		217	3988	TATTPAATSS|TVTP	1.283	0.654		217	1727	STPVTTSTEA|RSSP	1.299	0.654
218	1510	TRASGSSAPS|STPG	1.625	0.654		218	151	PDTRPAPGST|APPA	0.823	0.654		218	4553	TATMSTATPS|STPE	1.283	0.654		218	3259	NTPLTTSTEA|SSSP	1.296	0.654
219	2478	TSAPKSSTTS|AATT	1.625	0.654		219	171	PDTRPAPGST|APPA	0.823	0.654		219	2591	TTATTTGATG|SVAT	1.28	0.654		219	3733	PVTTSTEAIS|SSAT	1.296	0.654
220	1875	STTSKTTETQ|ASGS	1.622	0.654		220	191	PDTRPAPGST|APPA	0.823	0.654		220	3147	LTTAATTTAA|TGPT	1.28	0.654		220	3206	TSTEATSSTT|AEGT	1.293	0.654
221	2435	SSTTSSPQTS|TTSA	1.622	0.654		221	211	PDTRPAPGST|APPA	0.823	0.654		221	3207	STATTPTVIS|SRAT	1.28	0.654		221	691	TYTEGSTPLT|SMPV	1.291	0.654
222	2484	STTSAATTST|TSGP	1.622	0.654		222	231	PDTRPAPGST|APPA	0.823	0.654		222	4404	LTTAATTTAA|TGPT	1.28	0.654		222	2499	STEASSSPTT|AEDI	1.291	0.654
223	3051	SSTTSSPQTS|TTSA	1.622	0.654		223	251	PDTRPAPGST|APPA	0.823	0.654		223	3006	TTAATTTATT|GSTA	1.277	0.654		223	3791	SMSMTTASEG|SSSP	1.291	0.654
224	3506	VSKTSTSHVS|VSKT	1.617	0.654		224	271	PDTRPAPGST|APPA	0.823	0.654		224	4275	TATPSSTPGT|APPP	1.277	0.654		224	1988	AYSEGSTPLT|SMPL	1.283	0.654
225	3939	VSKTSTSHVS|VSKT	1.617	0.654		225	291	PDTRPAPGST|APPA	0.823	0.654		225	4292	TSPATTPTAT|SSKA	1.277	0.654		225	3721	STLSTPSVVT|STPV	1.283	0.654
226	2442	QTSTTSAPTT|STTS	1.614	0.654		226	311	PDTRPAPGST|APPA	0.823	0.654		226	2627	ATPSSSPGTA|RTLP	1.274	0.654		226	618	SSSTTAEGTS|MPTS	1.28	0.654
227	2507	TSTTSSPTTS|TTSA	1.614	0.654		227	331	PDTRPAPGST|APPA	0.823	0.654		227	3190	ATASSTRATA|GTLK	1.274	0.654		227	677	SSSTTAEGTS|MPTS	1.28	0.654
228	2778	TTSTTSATTT|STIS	1.614	0.654		228	351	PDTRPAPGST|APPA	0.823	0.654		228	1733	TSRARPTGTA|STAS	1.272	0.654		228	1609	SKTQVTASTE|ASSS	1.28	0.654
229	2826	QTSTTSAPTT|STTS	1.614	0.654		229	371	PDTRPAPGST|APPA	0.823	0.654		229	1743	STASKEPLTT|SLAP	1.272	0.654		229	3895	PTSFPGASIA|STPP	1.28	0.654
230	3380	QTSTTSAPTT|STTS	1.614	0.654		230	391	PDTRPAPGST|APPA	0.823	0.654		230	2295	ATPSKTRTST|LLPS	1.272	0.654		230	4103	TRTKPSTRTT|SFPT	1.28	0.654
231	3445	TSTTSSPTTS|TTSA	1.614	0.654		231	411	PDTRPAPGST|APPA	0.823	0.654		231	2426	TPATSSTAMP|SSTP	1.272	0.654		231	2087	STEASSSATA|EGSS	1.277	0.654
232	3830	TSTTSSPTTS|TTSA	1.614	0.654		232	431	PDTRPAPGST|APPA	0.823	0.654		232	2852	ATPSKTRTST|LLPS	1.272	0.654		232	4032	TSASTLSATS|TPHT	1.277	0.654
233	2371	TSTTSAPTTS|TTSA	1.611	0.654		233	451	PDTRPAPGST|APPA	0.823	0.654		233	3552	ATPSKTRTST|LLPS	1.272	0.654		233	444	TTAEDTSIAT|STPS	1.274	0.654
234	2419	TSTTSAPTTS|TTSA	1.611	0.654		234	471	PDTRPAPGST|APPA	0.823	0.654		234	4109	ATPSKTRTST|LLPS	1.272	0.654		234	668	PVTTSTEATS|SSTT	1.269	0.654
235	2515	TSTTSAPTTS|TTSA	1.611	0.654		235	491	PDTRPAPGST|APPA	0.823	0.654		235	4240	TPATSSTAMP|SSTP	1.272	0.654		235	1549	VTSTPVTTYS|QASS	1.269	0.654
236	2547	TSTTSAPTTS|TTSA	1.611	0.654		236	511	PDTRPAPGST|APPA	0.823	0.654		236	2283	GHTTATSRTT|ATAT	1.269	0.654		236	1728	TPVTTSTEAR|SSPT	1.269	0.654
237	2715	TSTTSAPTTS|TTSA	1.611	0.654		237	531	PDTRPAPGST|APPA	0.823	0.654		237	3293	TTTTRATGSV|ATPS	1.269	0.654		237	3261	PLTTSTEASS|SPPT	1.269	0.654
238	2851	TSTTSAPTTS|TTSA	1.611	0.654		238	551	PDTRPAPGST|APPA	0.823	0.654		238	4097	GHTTATSRTT|ATAT	1.269	0.654		238	4111	TTSFPTVTTT|AVPT	1.269	0.654
239	2915	TSTTSAPTTS|TTSA	1.611	0.654		239	571	PDTRPAPGST|APPA	0.823	0.654		239	2456	ESTGSTATPS|STPG	1.266	0.654		239	1086	SQASSSSTTA|DGTS	1.266	0.654
240	2995	TSTTSAPTTS|TTSA	1.611	0.654		240	591	PDTRPAPGST|APPA	0.823	0.654		240	3713	ESTGSTATPS|STPG	1.266	0.654		240	1439	SAEATSSPTT|AEGI	1.266	0.654
241	3083	TSTTSAPTTS|TTSA	1.611	0.654		241	611	PDTRPAPGST|APPA	0.823	0.654		241	2036	ATTTGATGSV|ATPS	1.264	0.654		241	1551	STPVTTYSQA|SSSP	1.266	0.654
242	3107	TSTTSAPTTS|TTSA	1.611	0.654		242	631	PDTRPAPGST|APPA	0.823	0.654		242	2538	ATTPTATSFT|AIPS	1.264	0.654		242	1859	TPAEGTSIAT|STPS	1.266	0.654
243	3381	TSTTSAPTTS|TTSA	1.611	0.654		243	651	PDTRPAPGST|APPA	0.823	0.654		243	2593	ATTTGATGSV|ATPS	1.264	0.654		243	2680	SSSPTTAEGS|SMPT	1.266	0.654
244	3389	TSTTSAPTTS|TTSA	1.611	0.654		244	671	PDTRPAPGST|APPA	0.823	0.654		244	3795	ATTPTATSFT|AIPS	1.264	0.654		244	3318	STPVTTYSQA|SSSP	1.266	0.654
245	3703	TSTTSAPTTS|TTSA	1.611	0.654		245	691	PDTRPAPGST|APPA	0.823	0.654		245	4293	SPATTPTATS|SKAT	1.264	0.654		245	1152	TTAEGTSIPT|SPPS	1.264	0.654
246	3838	TSTTSAPTTS|TTSA	1.611	0.654		246	711	PDTRPAPGST|APPA	0.823	0.654		246	4523	ATTPTATSFT|AIPS	1.264	0.654		246	1894	NTLSTTPAVT|STPV	1.264	0.654
247	4136	TSTTSAPTTS|TTSA	1.611	0.654		247	731	PDTRPAPGST|APPA	0.823	0.654		247	4578	ATTTGATGSV|ATPS	1.264	0.654		247	2448	TTAEGTSIPT|SPPS	1.264	0.654
248	4360	TSTTSAPTTS|TTSA	1.611	0.654		248	751	PDTRPAPGST|APPA	0.823	0.654		248	1736	ARPTGTASTA|SKEP	1.255	0.654		248	3402	SPSEGTTPLA|SMPV	1.261	0.654
249	4496	TSTTSAPTTS|TTSA	1.611	0.654		249	771	PDTRPAPGST|APPA	0.823	0.654		249	4804	TTATMTRATN|STAT	1.255	0.654		249	3676	ITSTQVSSSP|VTPE	1.261	0.654
250	4528	TSTTSAPTTS|TTSA	1.611	0.654		250	791	PDTRPAPGST|APPA	0.823	0.654		250	4928	STVSSSVLTT|LRPT	1.255	0.654		250	2140	SPVITSTEVS|SSPI	1.258	0.654
251	4199	TTSTISSPTS|STTS	1.609	0.654		251	811	PDTRPAPGST|APPA	0.823	0.654		251	2489	STATASSTQA|TAGT	1.253	0.654		251	3354	MSFSTTPVVS|SEAS	1.258	0.654
252	3149	TTSASTASKT|SGPG	1.606	0.654		252	831	PDTRPAPGST|APPA	0.823	0.654		252	3746	STATASSTQA|TAGT	1.253	0.654		252	4041	STPHTSTSVT|TRPV	1.258	0.654
253	2818	ISSTTSTPQT|STTS	1.601	0.654		253	851	PDTRPAPGST|APPA	0.823	0.654		253	3907	TTSGSTVTPS|SVPG	1.253	0.654		253	809	TPSEGSPLLT|SIPV	1.255	0.654
254	4766	SASVASTSVA|SSSV	1.601	0.654		254	871	PDTRPAPGST|APPA	0.823	0.654		254	4474	STATASSTQA|TAGT	1.253	0.654		254	1222	TPGERSTPLT|SMPV	1.255	0.654
255	4369	STTSASTAST|TSGP	1.598	0.654		255	891	PDTRPAPGST|APPA	0.823	0.654		255	3288	VLTTTTTTTR|ATGS	1.25	0.654		255	1634	TPSEGSPLLT|SIPV	1.255	0.654
256	4505	STTSASTAST|TSGP	1.598	0.654		256	911	PDTRPAPGST|APPA	0.823	0.654		256	4321	TSTATKSTAT|SVTP	1.25	0.654		256	3143	TPVTTSTEAH|SSPT	1.255	0.654
257	4537	STTSASTAST|TSGP	1.598	0.654		257	931	PDTRPAPGST|APPA	0.823	0.654		257	1932	TATPTSTLRT|APPP	1.247	0.654		257	1138	SIPVTTSTEA|SSSP	1.25	0.654
258	3058	QTSTTSASTT|SITS	1.595	0.654		258	145	HGVTSAPDTR|PAPG	0.821	0.654		258	4719	TSTATTPAAT|SSKA	1.247	0.654		258	1388	TTSEGTSMPN|SNPS	1.25	0.654
259	2445	TTSAPTTSTT|SGPG	1.592	0.654		259	165	HGVTSAPDTR|PAPG	0.821	0.654		259	2117	TTTTVATGSM|ATPS	1.245	0.654		259	2788	SIPVTTSTEA|SSSP	1.25	0.654
260	2589	TTSAPTTSTT|SGPG	1.592	0.654		260	185	HGVTSAPDTR|PAPG	0.821	0.654		260	2674	TTTTVATGSM|ATPS	1.245	0.654		260	975	TTAEGTSIPT|STPS	1.245	0.654
261	2829	TTSAPTTSTT|SGPG	1.592	0.654		261	205	HGVTSAPDTR|PAPG	0.821	0.654		261	3374	TTTTVATGSM|ATPS	1.245	0.654		261	2181	VVASSAISTL|STTP	1.245	0.654
262	4250	TTSAPTTSTT|SGPG	1.592	0.654		262	225	HGVTSAPDTR|PAPG	0.821	0.654		262	3931	TTTTVATGSM|ATPS	1.245	0.654		262	3214	TTAEGTSIPT|STPS	1.245	0.654
263	4314	TTSAPTTSTT|SGPG	1.592	0.654		263	245	HGVTSAPDTR|PAPG	0.821	0.654		263	4664	TTTTVATGSM|ATPS	1.245	0.654		263	4078	AHSSTPPTTS|ASST	1.245	0.654
264	4562	TTSAPTTSTT|SGPG	1.592	0.654		264	265	HGVTSAPDTR|PAPG	0.821	0.654		264	4566	ETVHTSTVLT|ATAT	1.239	0.654		264	868	TYSEGRTPLT|SMPV	1.236	0.654
265	4586	TTSAPTTSTT|SGPG	1.592	0.654		265	285	HGVTSAPDTR|PAPG	0.821	0.654		265	4722	ATTPAATSSK|ATSS	1.239	0.654		265	903	TPVTNSTEAR|SSPT	1.236	0.654
266	3689	TTPASIPSTT|SAPT	1.59	0.654		266	305	HGVTSAPDTR|PAPG	0.821	0.654		266	3900	ISTTTTPTTS|GSTV	1.236	0.654		266	1045	TPSEGSTPLT|RMPV	1.236	0.654
267	2688	ASTTSTTSAS|TTST	1.587	0.654		267	325	HGVTSAPDTR|PAPG	0.821	0.654		267	4320	LTSTATKSTA|TSVT	1.236	0.654		267	2086	NSTEASSSAT|AEGS	1.236	0.654
268	3111	SAPTTSTTSA|STAS	1.582	0.654		268	345	HGVTSAPDTR|PAPG	0.821	0.654		268	1697	VATSTLPTRS|ALPG	1.234	0.654		268	2199	TPVTNSTEAR|SSPT	1.236	0.654
269	4364	SAPTTSTTSA|STAS	1.582	0.654		269	365	HGVTSAPDTR|PAPG	0.821	0.654		269	4801	VLTTTATMTR|ATNS	1.234	0.654		269	2611	SIPVTTSTET|SSSP	1.236	0.654
270	4500	SAPTTSTTSA|STAS	1.582	0.654		270	385	HGVTSAPDTR|PAPG	0.821	0.654		270	1726	LAPTTMATSR|ARPT	1.231	0.654		270	3436	NTLVTTSTEA|SSSP	1.236	0.654
271	4532	SAPTTSTTSA|STAS	1.582	0.654		271	405	HGVTSAPDTR|PAPG	0.821	0.654		271	2125	SMATPSSSTQ|TSGT	1.228	0.654		271	193	MSTPLTTSTQ|ASSS	1.234	0.654
272	2564	STTSATTTST|TSGP	1.579	0.654		272	425	HGVTSAPDTR|PAPG	0.821	0.654		272	2682	SMATPSSSTQ|TSGT	1.228	0.654		272	1610	KTQVTASTEA|SSST	1.234	0.654
273	3093	TTSAATTSTI|SAPT	1.579	0.654		273	445	HGVTSAPDTR|PAPG	0.821	0.654		273	3382	SMATPSSSTQ|TSGT	1.228	0.654		273	2799	SSPTTAEVTS|MPTS	1.234	0.654
274	3762	TSAPTASTTS|APTS	1.579	0.654		274	465	HGVTSAPDTR|PAPG	0.821	0.654		274	3939	SMATPSSSTQ|TSGT	1.228	0.654		274	3506	SSPTTAEVTS|MPTS	1.234	0.654
275	2434	TSSTTSSPQT|STTS	1.576	0.654		275	485	HGVTSAPDTR|PAPG	0.821	0.654		275	4672	SMATPSSSTQ|TSGT	1.228	0.654		275	413	LVASSEASTT|STIP	1.228	0.654
276	2508	STTSSPTTST|TSAP	1.576	0.654		276	505	HGVTSAPDTR|PAPG	0.821	0.654		276	2175	ATTPAATSNT|VTPS	1.226	0.654		276	3835	VMSPSEASTL|STPP	1.226	0.654
277	3050	TSSTTSSPQT|STTS	1.576	0.654		277	525	HGVTSAPDTR|PAPG	0.821	0.654		277	1449	TSPQPSLSAS|TEPA	1.223	0.654		277	1435	PGTTSAEATS|SPTT	1.223	0.654
278	3831	STTSSPTTST|TSAP	1.576	0.654		278	545	HGVTSAPDTR|PAPG	0.821	0.654		278	2740	STVTPSSALG|TTHT	1.22	0.654		278	1088	ASSSSTTADG|TSMP	1.22	0.654
279	4335	TTSTTSAPIT|STTS	1.573	0.654		279	565	HGVTSAPDTR|PAPG	0.821	0.654		279	3440	STVTPSSALG|TTHT	1.22	0.654		279	2517	STASEGSTLL|TSIP	1.22	0.654
280	2652	STTSASTTST|TSGP	1.565	0.654		280	585	HGVTSAPDTR|PAPG	0.821	0.654		280	3997	STVTPSSALG|TTHT	1.22	0.654		280	2871	STASEGSTLL|TSIP	1.22	0.654
281	2692	STTSASTTST|TSGP	1.565	0.654		281	605	HGVTSAPDTR|PAPG	0.821	0.654		281	2141	SLTTTATTIT|ATGS	1.217	0.654		281	4037	LSATSTPHTS|TSVT	1.22	0.654
282	2781	TTSATTTSTI|SAPT	1.565	0.654		282	625	HGVTSAPDTR|PAPG	0.821	0.654		282	2698	SLTTTATTIT|ATGS	1.217	0.654		282	450	SIATSTPSEG|STPL	1.217	0.654
283	2972	STTSASTTST|TSGP	1.565	0.654		283	645	HGVTSAPDTR|PAPG	0.821	0.654		283	3398	SLTTTATTIT|ATGS	1.217	0.654		283	3067	VAIPEASTLS|TTPV	1.215	0.654
284	3180	STTSASTTST|TPGP	1.562	0.654		284	665	HGVTSAPDTR|PAPG	0.821	0.654		284	4688	SLTTTATTIT|ATGS	1.217	0.654		284	3556	FVTSSSQASS|SPAT	1.215	0.654
285	4374	STASTTSGPG|TTPS	1.557	0.654		285	685	HGVTSAPDTR|PAPG	0.821	0.654		285	2455	TESTGSTATP|SSTP	1.212	0.654		285	72	SAANTATGTT|STNV	1.212	0.654
286	4438	STASTTSGPG|TTPS	1.557	0.654		286	705	HGVTSAPDTR|PAPG	0.821	0.654		286	3712	TESTGSTATP|SSTP	1.212	0.654		286	641	TSMSVSTTLV|ASSE	1.209	0.654
287	4510	STASTTSGPG|TTPS	1.557	0.654		287	725	HGVTSAPDTR|PAPG	0.821	0.654		287	3503	TPAATTSTTQ|HSTP	1.209	0.654		287	1316	GPVVTSNEVS|SSPT	1.209	0.654
288	2779	TSTTSATTTS|TISA	1.554	0.654		288	745	HGVTSAPDTR|PAPG	0.821	0.654		288	4794	ETTHTSTVLT|TTAT	1.209	0.654		288	963	PVTTSTEATS|SPTT	1.207	0.654
289	4167	TTSTTSAPTT|STNS	1.554	0.654		289	765	HGVTSAPDTR|PAPG	0.821	0.654		289	3294	TTTRATGSVA|TPSS	1.207	0.654		289	1788	PVTTSTEATS|SPTT	1.207	0.654
290	2385	RTSSTTSATT|TSRI	1.552	0.654		290	785	HGVTSAPDTR|PAPG	0.821	0.654		290	3851	TTTRATGSVA|TPSS	1.207	0.654		290	1914	SSSPTTADGS|SMPT	1.207	0.654
291	3148	STTSASTASK|TSGP	1.552	0.654		291	805	HGVTSAPDTR|PAPG	0.821	0.654		291	1978	RSTATTPTAT|SVTP	1.204	0.654		291	2259	PVTTSTEATS|SPTT	1.207	0.654
292	3806	TSTTSTPQTS|TISS	1.552	0.654		292	825	HGVTSAPDTR|PAPG	0.821	0.654		292	2150	TATGSTTNPS|STPG	1.204	0.654		292	1080	TPVTTYSQAS|SSST	1.204	0.654
293	2436	STTSSPQTST|TSAP	1.546	0.654		293	845	HGVTSAPDTR|PAPG	0.821	0.654		293	2707	TATGSTTNPS|STPG	1.204	0.654		293	1763	IPVSTTPVLS|SEAS	1.204	0.654
294	1862	PGSTSSSPAQ|TTPS	1.543	0.654		294	865	HGVTSAPDTR|PAPG	0.821	0.654		294	3038	ATTPTATSSK|ATSS	1.204	0.654		294	545	VDTSTPVTTS|SEAS	1.201	0.654
295	2626	ISSTTSATTT|SRIS	1.543	0.654		295	885	HGVTSAPDTR|PAPG	0.821	0.654		295	3296	TRATGSVATP|SSTP	1.204	0.654		295	1752	TPSEGTTPLT|SIPV	1.201	0.654
296	2819	SSTTSTPQTS|TTSA	1.543	0.654		296	905	HGVTSAPDTR|PAPG	0.821	0.654		296	3407	TATGSTTNPS|STPG	1.204	0.654		296	1811	TLSEGMTPLT|STPV	1.201	0.654
297	3101	TISAPTTSTT|SAPT	1.543	0.654		297	925	HGVTSAPDTR|PAPG	0.821	0.654		297	3853	TRATGSVATP|SSTP	1.204	0.654		297	3461	TTSEGSTPLS|IMPL	1.201	0.654
298	3753	TISAPTTSTT|SAPT	1.543	0.654		298	1233	TDRSPYEKVS|AGNG	0.821	0.654		298	3964	TATGSTTNPS|STPG	1.204	0.654		298	1571	SMQTSTYSEG|STPL	1.198	0.654
299	2334	TSAPTTSTTS|APTS	1.538	0.654		299	131	PDNKPAPGST|APPA	0.802	0.654		299	4295	ATTPTATSSK|ATSS	1.204	0.654		299	3148	STEAHSSPTT|SEGT	1.198	0.654
300	2422	TSAPTTSTTS|APTS	1.538	0.654		300	965	HNVTSASGSA|SGSA	0.788	0.654		300	4697	TATGSTTNPS|STPG	1.204	0.654		300	519	STPLTSMSVS|TMPV	1.196	0.654
301	2772	STTSATTTST|TSAT	1.538	0.654		301	80	STTQGQDVTL|APAT	0.785	0.654		301	1922	TATTTASTGS|TATP	1.201	0.654		301	3985	TSSSSTTTSF|STTK	1.193	0.654
302	2845	SSPVPTTSTT|SAPT	1.538	0.654		302	1243	AGNGGSSLSY|TNPA	0.785	0.654		302	2733	TTPAATSSTV|TPSS	1.201	0.654		302	4060	SSRPSTITSH|TIPP	1.193	0.654
303	2918	TSAPTTSTTS|APTS	1.538	0.654		303	49	TQRSSVPSST|EKNA	0.78	0.654		303	2804	PAATTGTTQH|STPA	1.201	0.654		303	1280	STTSEGSTLL|TSIP	1.19	0.654
304	3447	TTSSPTTSTT|SATT	1.538	0.654		304	984	NGTSARATTT|PASK	0.777	0.654		304	3433	TTPAATSSTV|TPSS	1.201	0.654		304	2093	SATAEGSSMT|ISAP	1.19	0.654
305	2293	TTSAPTTRTT|SASP	1.535	0.654		305	56	SSTEKNAVSM|TSSV	0.772	0.654		305	3990	TTPAATSSTV|TPSS	1.201	0.654		305	3377	STPVTTSTEA|SLSP	1.19	0.654
306	2427	TSTTSAPTSS|TTSS	1.535	0.654		306	960	TAPPVHNVTS|ASGS	0.766	0.654		306	4061	PAATTGTTQH|STPA	1.201	0.654		306	127	TSESTSDSTT|LFPS	1.188	0.654
307	2835	TSTTSGPGTT|SSPV	1.535	0.654		307	73	HSPGSGSSTT|QGQD	0.761	0.654		307	4265	TATTTASTGS|TATP	1.201	0.654		307	916	TTSEGTSMPT|STPG	1.188	0.654
308	2525	TTSASTTSTT|SGAG	1.533	0.654		308	104	GQDVTSVPVT|RPAL	0.761	0.654		308	4436	TATTTASTGS|TATP	1.201	0.654		308	1299	VTSPEASTLL|TTPV	1.188	0.654
309	1857	HMTSTPGSTS|SSPA	1.53	0.654		309	52	SSVPSSTEKN|AVSM	0.75	0.654		309	3035	TSTATTPTAT|SSKA	1.198	0.654		309	3597	VTSSEASTPS|TPSV	1.188	0.654
310	3823	STTSTPQTST|TSSP	1.53	0.654		310	51	RSSVPSSTEK|NAVS	0.742	0.654		310	1761	ELSTSQAETS|TPRT	1.196	0.654		310	614	SEASSSSTTA|EGTS	1.185	0.654
311	4371	TSASTASTTS|GPGT	1.53	0.654		311	998	STPFSIPSHH|SDTP	0.736	0.654		311	1955	PTVTSSKATP|SSSP	1.196	0.654		311	2080	SKTQVTNSTE|ASSS	1.185	0.654
312	4507	TSASTASTTS|GPGT	1.53	0.654		312	1249	SLSYTNPAVA|ATSA	0.736	0.654		312	2115	TTTTTTVATG|SMAT	1.196	0.654		312	3592	LSSTYVTSSE|ASTP	1.185	0.654
313	4539	TSASTASTTS|GPGT	1.53	0.654		313	6	****MTPGTQ|SPFF	0.731	0.654		313	2672	TTTTTTVATG|SMAT	1.196	0.654		313	2282	TLSEGTTPLT|SIPV	1.182	0.654
314	3730	SSAPTSSTTS|APTT	1.527	0.654		314	111	PVTRPALGST|TPPA	0.731	0.654		314	3372	TTTTTTVATG|SMAT	1.196	0.654		314	2640	VSTSLTSILV|STMP	1.182	0.654
315	2762	TTSTISASTT|STTS	1.524	0.654		315	4	******MTPG|TQSP	0.726	0.654		315	3929	TTTTTTVATG|SMAT	1.196	0.654		315	3210	ATSSTTAEGT|SIPT	1.182	0.654
316	3091	TSTTSAATTS|TISA	1.524	0.654		316	27	LTVVTGSGHA|SSTP	0.726	0.654		316	4497	PTVTSSKATP|SSSP	1.196	0.654		316	1245	ASTLSTSPVD|TSTP	1.179	0.654
317	3029	TTLAPTTSTT|SAPT	1.522	0.654		317	1	*********M|TPGT	0.723	0.654		317	4662	TTTTTTVATG|SMAT	1.196	0.654		317	2726	VDTSTPVTTS|AEAS	1.179	0.654
318	4162	TTLAPTTSTT|SAPT	1.522	0.654		318	1015	ASHSTKTDAS|STHH	0.717	0.654		318	4807	TMTRATNSTA|TPSS	1.196	0.654		318	3119	VPVSTTPVTS|SAIS	1.179	0.654
319	3800	TISAPTTSTT|STPQ	1.519	0.654		319	959	STAPPVHNVT|SASG	0.715	0.654		319	1899	ATSSTATPSS|TPGT	1.193	0.654		319	3977	STELNTPSTS|SSST	1.179	0.654
320	3760	STTSAPTAST|TSAP	1.516	0.654		320	67	SSVLSSHSPG|SGSS	0.709	0.654		320	2037	TTTGATGSVA|TPSS	1.193	0.654		320	1079	STPVTTYSQA|SSSS	1.177	0.654
321	1556	ATSTSSMSTT|APGT	1.514	0.654		321	963	PVHNVTSASG|SASG	0.709	0.654		321	2594	TTTGATGSVA|TPSS	1.193	0.654		321	1085	YSQASSSSTT|ADGT	1.177	0.654
322	1929	ATSTSSMSTT|APGT	1.514	0.654		322	1011	PTTLASHSTK|TDAS	0.701	0.654		322	2985	ATSSTATPSS|TPGT	1.193	0.654		322	2089	EASSSATAEG|SSMT	1.177	0.654
323	2430	TSAPTSSTTS|SPQT	1.514	0.654		323	981	LVHNGTSARA|TTTP	0.685	0.654		323	3685	ATSSTATPSS|TPGT	1.193	0.654		323	2679	TSSSPTTAEG|SSMP	1.174	0.654
324	3719	TSTTSTPQTT|TSSA	1.514	0.654		324	964	VHNVTSASGS|ASGS	0.682	0.654		324	3913	VTPSSVPGTT|HTPT	1.193	0.654		324	2912	STEGSSSPTT|AEGT	1.174	0.654
325	4287	TTRTTSAPTS|SMTS	1.514	0.654		325	36	ASSTPGGEKE|TSAT	0.671	0.654		325	4579	TTTGATGSVA|TPSS	1.193	0.654		325	3225	TPSEGMTPLT|SVPV	1.174	0.654
326	2386	TSSTTSATTT|SRIS	1.511	0.654		326	978	ASTLVHNGTS|ARAT	0.671	0.654		326	2185	VTPSSALGTT|HTPP	1.19	0.654		326	724	TSTPVTTSTE|ASSS	1.171	0.654
327	2794	TTSTTLSPTT|STTS	1.511	0.654		327	1033	PLTSSNHSTS|PQLS	0.668	0.654		327	2742	VTPSSALGTT|HTPP	1.19	0.654		327	2433	TSTPVTTSTE|ASSS	1.171	0.654
328	3373	TSTTSTPQTS|TTSA	1.511	0.654		328	37	SSTPGGEKET|SATQ	0.666	0.654		328	3442	VTPSSALGTT|HTPP	1.19	0.654		328	2684	TTAEGSSMPT|STPG	1.171	0.654
329	4104	TSTTSTPQTS|TTSA	1.511	0.654		329	973	SASGSASTLV|HNGT	0.666	0.654		329	3999	VTPSSALGTT|HTPP	1.19	0.654		329	3023	TSTPVTTSTE|ASSS	1.171	0.654
330	4168	TSTTSAPTTS|TNSA	1.511	0.654		330	1009	DTPTTLASHS|TKTD	0.666	0.654		330	2486	PTGSTATASS|TQAT	1.188	0.654		330	731	STEASSSPTT|ADGA	1.168	0.654
331	2420	STTSAPTTST|TSAP	1.508	0.654		331	1207	PARDTYHPMS|EYPT	0.666	0.654		331	3743	PTGSTATASS|TQAT	1.188	0.654		331	1090	SSSTTADGTS|MPTS	1.168	0.654
332	2548	STTSAPTTST|TSAP	1.508	0.654		332	1225	GRYVPPSSTD|RSPY	0.666	0.654		332	4471	PTGSTATASS|TQAT	1.188	0.654		332	3558	TSSSQASSSP|ATLQ	1.168	0.654
333	2716	STTSAPTTST|TSAP	1.508	0.654		333	1006	HHSDTPTTLA|SHST	0.663	0.654		333	1963	TPSSSPGTAT|ALPA	1.185	0.654		333	3596	YVTSSEASTP|STPS	1.168	0.654
334	2852	STTSAPTTST|TSAP	1.508	0.654		334	1254	NPAVAATSAN|L***	0.66	0.654		334	3220	TPSSSPGTAT|ALPA	1.185	0.654		334	808	STPSEGSPLL|TSIP	1.166	0.654
335	2916	STTSAPTTST|TSAP	1.508	0.654		335	1252	YTNPAVAATS|ANL*	0.658	0.654		335	4505	TPSSSPGTAT|ALPA	1.185	0.654		335	1633	STPSEGSPLL|TSIP	1.166	0.654
336	2934	TSATTTSTIS|VPTT	1.508	0.654		336	1125	DVETQFNQYK|TEAA	0.655	0.654		336	1918	KPTTTATTTA|STGS	1.182	0.654		336	913	SSPTTSEGTS|MPTS	1.163	0.654
337	2996	STTSAPTTST|TSAP	1.508	0.654		337	1145	ISDVSVSDVP|FPFS	0.655	0.654		337	1928	STGSTATPTS|TLRT	1.179	0.654		337	1034	PTAEGTSMPT|STPS	1.163	0.654
338	3382	STTSAPTTST|TSAP	1.508	0.654								338	3121	KATTTRATSS|MSTP	1.179	0.654		338	2164	TYSDRRTPLT|SMPV	1.163	0.654
339	3390	STTSAPTTST|TSAP	1.508	0.654								339	1969	GTATALPALR|STAT	1.177	0.654		339	2209	SSPTTSEGTS|MPTS	1.163	0.654
340	3696	STTSAPTTST|TSAP	1.508	0.654								340	2526	GTATALPALR|STAT	1.177	0.654		340	3108	TYSEGSTPLT|GVPV	1.163	0.654
341	3704	STTSAPTTST|TSAP	1.508	0.654								341	3226	GTATALPALR|STAT	1.177	0.654		341	3153	SSPTTSEGTS|MPTS	1.163	0.654
342	3728	TTSSAPTSST|TSAP	1.508	0.654								342	3565	SSPTSAPITT|VVTT	1.177	0.654		342	3273	PTAEGTSMPT|STPS	1.163	0.654
343	3839	STTSAPTTST|TSAP	1.508	0.654								343	3783	GTATALPALR|STAT	1.177	0.654		343	200	STQASSSPTT|PEST	1.16	0.654
344	4129	STTSAPTTST|TSAP	1.508	0.654								344	3838	ETAHTSTVLT|TTAT	1.177	0.654		344	1703	SITVRTTPVA|SSAI	1.16	0.654
345	4137	STTSAPTTST|TSAP	1.508	0.654								345	4122	SSPTSAPITT|VVTT	1.177	0.654		345	2775	SEASTVSTTA|VDTS	1.16	0.654
346	2518	TSAPTTSTTS|ASTT	1.505	0.654								346	4511	GTATALPALR|STAT	1.177	0.654		346	3681	VSSSPVTPEG|TTMP	1.16	0.654
347	3775	STSSAPTTNT|TSAP	1.505	0.654								347	4627	WISTTTTPTT|TTPT	1.177	0.654		347	372	TLVTTSTEPS|SLPT	1.155	0.654
348	3905	SSTPQTSKTS|AATS	1.505	0.654								348	2505	VSTTATTPTV|TSSK	1.171	0.654		348	1548	AVTSTPVTTY|SQAS	1.155	0.654
349	3044	STTSTPTSST|TSSP	1.503	0.654								349	3541	HTRGTSRTTA|TATP	1.171	0.654		349	2906	SIPVTTSTEG|SSSP	1.155	0.654
350	3087	SAPTTSTTSA|ATTS	1.503	0.654								350	3762	VSTTATTPTV|TSSK	1.171	0.654		350	250	VEISTPVTIS|AQAS	1.152	0.654
351	3498	VTTTSTASVS|KTST	1.503	0.654								351	4384	ATSSTSTPSS|TPGT	1.171	0.654		351	3708	MPVSTTRVTS|SEGS	1.152	0.654
352	3869	TSSTTSAPTA|STIS	1.503	0.654								352	4490	VSTTATTPTV|TSSK	1.171	0.654		352	592	VSSEASTTST|TPAD	1.149	0.654
353	2428	STTSAPTSST|TSSP	1.5	0.654								353	2005	SQTTTPTATM|STAT	1.168	0.654		353	1447	TTAEGISIPT|STPS	1.149	0.654
354	2519	SAPTTSTTSA|STTS	1.5	0.654								354	2427	PATSSTAMPS|STPG	1.168	0.654		354	2907	IPVTTSTEGS|SSPT	1.149	0.654
355	3054	TSSPQTSTTS|ASTT	1.5	0.654								355	2562	SQTTTPTATM|STAT	1.168	0.654		355	3378	TPVTTSTEAS|LSPT	1.149	0.654
356	3734	TSSTTSAPTT|STIS	1.5	0.654								356	3002	LTEQTTAATT|TATT	1.168	0.654		356	1495	VVTSTAVSSS|PTPA	1.144	0.654
357	3113	PTTSTTSAST|ASKT	1.495	0.654								357	3067	ATKSTATSFT|PIPS	1.168	0.654		357	1848	VVTSTAVSSS|PTPA	1.144	0.654
358	3145	PTTSTTSAST|ASKT	1.495	0.654								358	3262	SQTTTPTATM|STAT	1.168	0.654		358	119	MTPTESRTTS|ESTS	1.141	0.654
359	3774	TSTSSAPTTN|TTSA	1.492	0.654								359	3819	SQTTTPTATM|STAT	1.168	0.654		359	1622	STTAEGSSMT|ISTP	1.141	0.654
360	4554	LSPVPTTSTT|SAPT	1.492	0.654								360	4241	PATSSTAMPS|STPG	1.168	0.654		360	2174	SMPVSTTVVA|SSAI	1.141	0.654
361	1537	GTATSVKKTF|STPS	1.489	0.654								361	4547	SQTTTPTATM|STAT	1.168	0.654		361	734	ASSSPTTADG|ASMP	1.139	0.654
362	1910	GTATSVKKTF|STPS	1.489	0.654								362	4751	ATKSTATSFT|PIPS	1.168	0.654		362	3201	STPVTTSTEA|TSST	1.139	0.654
363	2657	STTSTTSGPG|TTPS	1.489	0.654								363	3213	TVISSRATPS|SSPG	1.166	0.654		363	1340	TYSEGRTPLT|SIPV	1.136	0.654
364	2697	STTSTTSGPG|TTPS	1.489	0.654								364	4718	LTSTATTPAA|TSSK	1.166	0.654		364	1947	VASSEINTLS|TTLA	1.136	0.654
365	2804	STTSTTITST|TSAP	1.489	0.654								365	4874	ATASSTLGTA|HTPK	1.166	0.654		365	2843	PVDTSTPVTT|STKA	1.136	0.654
366	2977	STTSTTSGPG|TTPS	1.489	0.654								366	2840	GHTRATSRTT|ATAT	1.163	0.654		366	3520	TAGEGSTPLT|NMPV	1.136	0.654
367	2443	TSTTSAPTTS|TTSG	1.486	0.654								367	4773	VPAQTTTPMS|TMST	1.163	0.654		367	3771	TTPVTRFPES|STPS	1.136	0.654
368	2587	TSTTSAPTTS|TTSG	1.486	0.654								368	1486	TAALTSQTGS|SSGP	1.16	0.654		368	203	ASSSPTTPES|TTIP	1.133	0.654
369	2827	TSTTSAPTTS|TTSG	1.486	0.654								369	1744	TASKEPLTTS|LAPT	1.16	0.654		369	1385	SSPTTSEGTS|MPNS	1.133	0.654
370	2931	SSTTSATTTS|TISV	1.486	0.654								370	3018	TAIPSSTPGT|APPP	1.16	0.654		370	1494	PVVTSTAVSS|SPTP	1.133	0.654
371	3671	SSITSTTQTS|TTSA	1.486	0.654								371	2263	SPHPSSRTTE|SPPS	1.158	0.654		371	1616	STEASSSTTA|EGSS	1.133	0.654
372	3886	TSTTSFHTTS|TTSP	1.486	0.654								372	2820	SPHPSSRTTE|SPPS	1.158	0.654		372	1738	SSPTTSEGTS|MPNS	1.133	0.654
373	4248	TSTTSAPTTS|TTSG	1.486	0.654								373	3520	SPHPSSRTTE|SPPS	1.158	0.654		373	1847	PVVTSTAVSS|SPTP	1.133	0.654
374	4312	TSTTSAPTTS|TTSG	1.486	0.654								374	4077	SPHPSSRTTE|SPPS	1.158	0.654		374	2556	VTSTEISSSA|TSAE	1.13	0.654
375	4368	TSTTSASTAS|TTSG	1.486	0.654								375	3046	SKATSSSSPR|TATT	1.155	0.654		375	902	STPVTNSTEA|RSSP	1.128	0.654
376	4504	TSTTSASTAS|TTSG	1.486	0.654								376	4303	SKATSSSSPR|TATT	1.155	0.654		376	2198	STPVTNSTEA|RSSP	1.128	0.654
377	4536	TSTTSASTAS|TTSG	1.486	0.654								377	4730	SKATSSSSPR|TATT	1.155	0.654		377	2492	TSTPMTTSTE|ASSS	1.128	0.654
378	4560	TSTTSAPTTS|TTSG	1.486	0.654								378	3145	TELTTAATTT|AATG	1.152	0.654		378	4280	VVKEKITKVT|TQQI	1.128	0.654
379	4584	TSTTSAPTTS|TTSG	1.486	0.654								379	3155	AATGPTATPS|STPG	1.152	0.654		379	313	IPVITSTEAS|SSPT	1.125	0.654
380	3865	SSAPTSSTTS|APTA	1.484	0.654								380	4402	TELTTAATTT|AATG	1.152	0.654		380	590	LVVSSEASTT|STTP	1.125	0.654
381	2925	TTSAPTSSTT|SATT	1.481	0.654								381	4412	AATGPTATPS|STPG	1.152	0.654		381	608	TFVTTSSEAS|SSST	1.125	0.654
382	3901	TSSTSSTPQT|SKTS	1.481	0.654								382	4640	TTSGSTVTPS|SIPG	1.152	0.654		382	1710	PVASSAISTL|STTP	1.125	0.654
383	2881	ATTSTTSGPG|TTPS	1.478	0.654								383	4867	MVPTGSTATA|SSTL	1.149	0.654		383	1399	NPSEGTTPLT|SIPV	1.122	0.654
384	3046	TSTPTSSTTS|SPQT	1.478	0.654								384	3214	VISSRATPSS|SPGT	1.147	0.654		384	1410	IPVSTTPVVS|SEAS	1.122	0.654
385	3208	VSKTSTSHVS|ISKT	1.478	0.654								385	1469	TTATEKTTLW|VTPS	1.144	0.654		385	4102	TTRTKPSTRT|TSFP	1.122	0.654
386	2820	STTSTPQTST|TSAP	1.476	0.654								386	1640	PQPTSSPGLT|RAPP	1.144	0.654		386	558	SSSSTTPEGT|SIPT	1.12	0.654
387	3043	TSTTSTPTSS|TTSS	1.476	0.654								387	3188	STATASSTRA|TAGT	1.144	0.654		387	3456	SLPTSTTSEG|STPL	1.117	0.654
388	3053	TTSSPQTSTT|SAST	1.476	0.654								388	5280	SPAAPVSSTP|TPTP	1.144	0.654		388	137	LFPSSTEDTS|SPTT	1.114	0.654
389	3374	STTSTPQTST|TSAP	1.476	0.654								389	2144	TTATTITATG|STTN	1.141	0.654		389	1963	RTPVTTYSQA|SSSP	1.114	0.654
390	4105	STTSTPQTST|TSAP	1.476	0.654								390	2701	TTATTITATG|STTN	1.141	0.654		390	3203	PVTTSTEATS|STTA	1.114	0.654
391	2569	TTTSTTSGPG|TTPS	1.473	0.654								391	3401	TTATTITATG|STTN	1.141	0.654		391	509	SMPTSTPSEG|STPL	1.111	0.654
392	2803	TSTTSTTITS|TTSA	1.473	0.654								392	3958	TTATTITATG|STTN	1.141	0.654		392	745	SMPTSTPSEG|STPL	1.111	0.654
393	3372	TTSTTSTPQT|STTS	1.473	0.654								393	4691	TTATTITATG|STTN	1.141	0.654		393	927	TPGEGSTPLT|SMPD	1.111	0.654
394	3821	TTSTTSTPQT|STTS	1.473	0.654								394	2086	ISTTTTPTTR|GSTV	1.139	0.654		394	1040	SMPTSTPSEG|STPL	1.111	0.654
395	4103	TTSTTSTPQT|STTS	1.473	0.654								395	2298	SKTRTSTLLP|SSPT	1.139	0.654		395	1858	PTPAEGTSIA|TSTP	1.111	0.654
396	4122	TIPASTPSTT|SAPT	1.473	0.654								396	2643	ISTTTTPTTR|GSTV	1.139	0.654		396	2417	PVVSSEASTH|STTP	1.111	0.654
397	2722	TTSTTSAPTT|STIS	1.47	0.654								397	2855	SKTRTSTLLP|SSPT	1.139	0.654		397	3162	SMPTSTPSEG|STPL	1.111	0.654
398	3002	TTSTTSAPTT|STIS	1.47	0.654								398	3343	ISTTTTPTTR|GSTV	1.139	0.654		398	3279	SMPTSTPSEG|STPL	1.111	0.654
399	4471	TTSTTSAPIT|SMTS	1.47	0.654								399	3555	SKTRTSTLLP|SSPT	1.139	0.654		399	4094	NPEAVTTMTT|RTKP	1.111	0.654
400	2517	TTSAPTTSTT|SAST	1.467	0.654								400	4112	SKTRTSTLLP|SSPT	1.139	0.654		400	123	ESRTTSESTS|DSTT	1.109	0.654
401	2654	TSASTTSTTS|GPGT	1.467	0.654								401	3874	VPTTTTTGFT|VTPS	1.136	0.654		401	1618	EASSSTTAEG|SSMT	1.109	0.654
402	2694	TSASTTSTTS|GPGT	1.467	0.654								402	1916	LTKPTTTATT|TAST	1.133	0.654		402	3728	VVTSTPVTTS|TEAI	1.109	0.654
403	2926	TSAPTSSTTS|ATTT	1.467	0.654								403	4830	ELTTTATTTA|ATGS	1.133	0.654		403	2553	SPVVTSTEIS|SSAT	1.106	0.654
404	2974	TSASTTSTTS|GPGT	1.467	0.654								404	1754	LAPTLTSELS|TSQA	1.13	0.654		404	441	SSPTTAEDTS|IATS	1.103	0.654
405	3109	TTSAPTTSTT|SAST	1.467	0.654								405	3904	TTPTTSGSTV|TPSS	1.13	0.654		405	573	TPSEGSTPLT|NMPV	1.103	0.654
406	3468	TSSTTSTPQT|SKTS	1.467	0.654								406	4637	TTPTTSGSTV|TPSS	1.13	0.654		406	666	NTPVTTSTEA|TSSS	1.103	0.654
407	4207	TSSTTSTPQT|SKTS	1.467	0.654								407	3110	ETTHTSTVLT|TKAT	1.128	0.654		407	2774	SSEASTVSTT|AVDT	1.103	0.654
408	4362	TTSAPTTSTT|SAST	1.467	0.654								408	4367	ETTHTSTVLT|TKAT	1.128	0.654		408	1199	QVATSTEASS|PPPT	1.101	0.654
409	4459	TSASTTSTIS|LPTT	1.467	0.654								409	1641	QPTSSPGLTR|APPA	1.125	0.654		409	3125	PVTSSAISTL|STTP	1.101	0.654
410	4498	TTSAPTTSTT|SAST	1.467	0.654								410	1768	ETSTPRTETT|MSPL	1.125	0.654		410	3603	STPSTPSVDR|STPV	1.101	0.654
411	4530	TTSAPTTSTT|SAST	1.467	0.654								411	2174	TATTPAATSN|TVTP	1.125	0.654		411	70	TGSAANTATG|TTST	1.098	0.654
412	2906	TTRTTSAPTT|STTS	1.465	0.654								412	2581	ETVHTSTVLT|TTAT	1.125	0.654		412	396	TLSEGSTPLT|NMPV	1.098	0.654
413	2907	TRTTSAPTTS|TTSA	1.465	0.654								413	2728	LTTTATTPAA|TSST	1.125	0.654		413	460	STPLTSMPVS|TTPV	1.095	0.654
414	3672	SITSTTQTST|TSAP	1.465	0.654								414	3033	VLTSTATTPT|ATSS	1.125	0.654		414	610	VTTSSEASSS|STTA	1.095	0.654
415	3086	TSAPTTSTTS|AATT	1.459	0.654								415	3428	LTTTATTPAA|TSST	1.125	0.654		415	667	TPVTTSTEAT|SSST	1.095	0.654
416	3888	TTSFHTTSTT|SPPT	1.459	0.654								416	3985	LTTTATTPAA|TSST	1.125	0.654		416	2464	TTPLASMPVS|TTPV	1.095	0.654
417	4769	VASTSVASSS|VASS	1.459	0.654								417	4260	TELTTTATTT|ASTG	1.125	0.654		417	3407	TTPLASMPVS|TTPV	1.095	0.654
418	3735	SSTTSAPTTS|TISA	1.457	0.654								418	4431	TELTTTATTT|ASTG	1.125	0.654		418	3609	SVDRSTPVTT|STQS	1.095	0.654
419	2763	TSTISASTTS|TTSA	1.454	0.654								419	1895	PSTPATSSTA|TPSS	1.122	0.654		419	100	MTSIESSVTS|DTPG	1.092	0.654
420	2933	TTSATTTSTI|SVPT	1.454	0.654								420	1953	TTPTVTSSKA|TPSS	1.122	0.654		420	377	STEPSSLPTT|AEAT	1.092	0.654
421	2438	TSSPQTSTTS|APTT	1.451	0.654								421	1966	SSPGTATALP|ALRS	1.122	0.654		421	3490	TPVDTSTPVT|TSSP	1.092	0.654
422	3055	SSPQTSTTSA|STTS	1.451	0.654								422	2093	TTRGSTVTPS|SIPG	1.122	0.654		422	2386	SSPTTADDTS|MPTS	1.09	0.654
423	3085	TTSAPTTSTT|SAAT	1.451	0.654								423	2523	SSPGTATALP|ALRS	1.122	0.654		423	2808	SMPTSTPSET|STPL	1.09	0.654
424	4127	TPSTTSAPTT|STTS	1.451	0.654								424	2534	LRSTATTPTA|TSFT	1.122	0.654		424	3912	STTFTPSTDT|ASTP	1.09	0.654
425	2689	STTSTTSAST|TSTT	1.448	0.654								425	2650	TTRGSTVTPS|SIPG	1.122	0.654		425	2411	VPVSTMPVVS|SEAS	1.087	0.654
426	3480	TSAATSSTTS|GSGT	1.448	0.654								426	2981	PSTPATSSTA|TPSS	1.122	0.654		426	3211	TSSTTAEGTS|IPTS	1.087	0.654
427	3808	TTSTPQTSTI|SSPT	1.448	0.654								427	3223	SSPGTATALP|ALRS	1.122	0.654		427	3495	STPVTTSSPT|NSSP	1.087	0.654
428	3913	TSAATSSTTS|GSGT	1.448	0.654								428	3350	TTRGSTVTPS|SIPG	1.122	0.654		428	722	VDTSTPVTTS|TEAS	1.084	0.654
429	4219	TSAATSSTTS|GSGT	1.448	0.654								429	3681	PSTPATSSTA|TPSS	1.122	0.654		429	1918	TTADGSSMPT|STPR	1.084	0.654
430	2325	TISAPTTSIT|SAPT	1.446	0.654								430	3780	SSPGTATALP|ALRS	1.122	0.654		430	2431	VDTSTPVTTS|TEAS	1.084	0.654
431	2526	TSASTTSTTS|GAGT	1.446	0.654								431	3791	LRSTATTPTA|TSFT	1.122	0.654		431	2974	ASSSPTTAEG|TSMP	1.084	0.654
432	3479	KTSAATSSTT|SGSG	1.446	0.654								432	4495	TTPTVTSSKA|TPSS	1.122	0.654		432	3374	VDTSTPVTTS|TEAS	1.084	0.654
433	3912	KTSAATSSTT|SGSG	1.446	0.654								433	4508	SSPGTATALP|ALRS	1.122	0.654		433	278	APSGGSTPLT|RMPL	1.082	0.654
434	4218	KTSAATSSTT|SGSG	1.446	0.654								434	4519	LRSTATTPTA|TSFT	1.122	0.654		434	562	TTPEGTSIPT|STPS	1.082	0.654
435	4765	VSASVASTSV|ASSS	1.446	0.654								435	1447	PGTSPQPSLS|ASTE	1.12	0.654		435	2669	TRTLVTTSTG|TSSS	1.082	0.654
436	2387	SSTTSATTTS|RISG	1.443	0.654								436	2186	TPSSALGTTH|TPPV	1.12	0.654		436	3433	VDSNTLVTTS|TEAS	1.082	0.654
437	2627	SSTTSATTTS|RISG	1.443	0.654								437	2743	TPSSALGTTH|TPPV	1.12	0.654		437	960	TSTPVTTSTE|ATSS	1.079	0.654
438	3412	QTSISSAPTS|STTS	1.443	0.654								438	3209	ATTPTVISSR|ATPS	1.12	0.654		438	1253	VDTSTPVTTS|AETS	1.079	0.654
439	3461	TSTTSAPTSS|TTST	1.443	0.654								439	3443	TPSSALGTTH|TPPV	1.12	0.654		439	1785	TSTPVTTSTE|ATSS	1.079	0.654
440	3861	QTSISSAPTS|STTS	1.443	0.654								440	4000	TPSSALGTTH|TPPV	1.12	0.654		440	2104	SAPSEGSPLL|TSIP	1.079	0.654
441	4458	TTSASTTSTI|SLPT	1.443	0.654								441	4319	VLTSTATKST|ATSV	1.12	0.654		441	2256	TSTPVTTSTE|ATSS	1.079	0.654
442	2466	TTSTTSAPTT|RTTS	1.44	0.654								442	1760	SELSTSQAET|STPR	1.117	0.654		442	3200	TSTPVTTSTE|ATSS	1.079	0.654
443	2858	TTSTTSAPTT|RTTS	1.44	0.654								443	4884	HTPKVVTTMA|TMPT	1.114	0.654		443	3298	STTTVASSET|STLS	1.079	0.654
444	2898	TTSTTSAPTT|RTTS	1.44	0.654								444	1487	AALTSQTGSS|SGPV	1.111	0.654		444	761	MPVSKTLLTS|SEAS	1.076	0.654
445	3825	TSTPQTSTTS|SPTT	1.44	0.654								445	3012	TATTGSTAIP|SSTP	1.111	0.654		445	2218	SMPTSTPSEG|STPF	1.076	0.654
446	4279	TTSTTSAPTT|RTTS	1.44	0.654								446	4261	ELTTTATTTA|STGS	1.111	0.654		446	266	PTTAEGPSLS|NSAP	1.073	0.654
447	4391	TTSTTSAPTT|RTTS	1.44	0.654								447	4432	ELTTTATTTA|STGS	1.111	0.654		447	550	PVTTSSEASS|SSTT	1.073	0.654
448	4401	RTTSASTAST|TSGP	1.44	0.654								448	2479	TTATVTVPTG|STAT	1.109	0.654		448	3383	STEASLSPTT|AEGT	1.073	0.654
449	2282	TTSTTSAPTA|RTTS	1.438	0.654								449	3178	TTATVTVPTG|STAT	1.109	0.654		449	843	NSPVTTSTEV|SSSP	1.071	0.654
450	3669	VTSSITSTTQ|TSTT	1.438	0.654								450	3736	TTATVTVPTG|STAT	1.109	0.654		450	2105	APSEGSPLLT|SIPL	1.071	0.654
451	3902	SSTSSTPQTS|KTSA	1.438	0.654								451	4464	TTATVTVPTG|STAT	1.109	0.654		451	3615	PVTTSTQSNS|TPTP	1.068	0.654
452	4396	SAPTTRTTSA|STAS	1.438	0.654								452	2453	TTTESTGSTA|TPSS	1.106	0.654		452	297	VSSEASTLST|TPAA	1.065	0.654
453	2806	TSTTITSTTS|APIS	1.435	0.654								453	3297	RATGSVATPS|STPG	1.106	0.654		453	2802	TTAEVTSMPT|STPS	1.065	0.654
454	3036	STTSAPTTST|TSTP	1.435	0.654								454	3710	TTTESTGSTA|TPSS	1.106	0.654		454	3295	MPVSTTTVAS|SETS	1.065	0.654
455	3398	STTSAPTTST|TSTP	1.435	0.654								455	3854	RATGSVATPS|STPG	1.106	0.654		455	3744	SATLDSTTMS|VSMP	1.065	0.654
456	3712	STTSAPTTST|TSTP	1.435	0.654								456	1971	ATALPALRST|ATTP	1.103	0.654		456	1430	VDTSTPGTTS|AEAT	1.062	0.654
457	3847	STTSAPTTST|TSTP	1.435	0.654								457	2146	ATTITATGST|TNPS	1.103	0.654		457	1557	YSQASSSPTT|ADGT	1.062	0.654
458	3038	TSAPTTSTTS|TPTS	1.432	0.654								458	2528	ATALPALRST|ATTP	1.103	0.654		458	1902	VTSTPVTTYA|QVSS	1.062	0.654
459	3462	STTSAPTSST|TSTP	1.432	0.654								459	2703	ATTITATGST|TNPS	1.103	0.654		459	1969	YSQASSSPTT|ADGT	1.062	0.654
460	3478	SKTSAATSST|TSGS	1.432	0.654								460	2729	TTTATTPAAT|SSTV	1.103	0.654		460	3299	TTTVASSETS|TLST	1.062	0.654
461	3789	TTSTTSAPIT|STIS	1.432	0.654								461	3197	ATAGTLKVLT|STAT	1.103	0.654		461	4077	PAHSSTPPTT|SASS	1.062	0.654
462	3911	SKTSAATSST|TSGS	1.432	0.654								462	3228	ATALPALRST|ATTP	1.103	0.654		462	568	SIPTSTPSEG|STPL	1.06	0.654
463	4217	SKTSAATSST|TSGS	1.432	0.654								463	3403	ATTITATGST|TNPS	1.103	0.654		463	1239	PVASSEASTL|STSP	1.06	0.654
464	2767	SASTTSTTSA|TTTS	1.429	0.654								464	3429	TTTATTPAAT|SSTV	1.103	0.654		464	1267	SSPTTAEGTS|LPTS	1.06	0.654
465	3110	TSAPTTSTTS|ASTA	1.429	0.654								465	3785	ATALPALRST|ATTP	1.103	0.654		465	3294	SMPVSTTTVA|SSET	1.06	0.654
466	3138	TTSTTSPPTT|STTS	1.429	0.654								466	3960	ATTITATGST|TNPS	1.103	0.654		466	3301	TVASSETSTL|STTP	1.06	0.654
467	3414	SISSAPTSST|TSAP	1.429	0.654								467	3986	TTTATTPAAT|SSTV	1.103	0.654		467	3714	RVTSSEGSTL|STPS	1.06	0.654
468	3477	TSKTSAATSS|TTSG	1.429	0.654								468	4513	ATALPALRST|ATTP	1.103	0.654		468	321	ASSSPTTAEG|TSIP	1.057	0.654
469	3863	SISSAPTSST|TSAP	1.429	0.654								469	4693	ATTITATGST|TNPS	1.103	0.654		469	1147	ASSSPTTAEG|TSIP	1.057	0.654
470	3910	TSKTSAATSS|TTSG	1.429	0.654								470	1919	PTTTATTTAS|TGST	1.101	0.654		470	2443	ASSSPTTAEG|TSIP	1.057	0.654
471	4216	TSKTSAATSS|TTSG	1.429	0.654								471	2183	NTVTPSSALG|TTHT	1.101	0.654		471	1620	SSSTTAEGSS|MTIS	1.054	0.654
472	4363	TSAPTTSTTS|ASTA	1.429	0.654								472	5278	TASPAAPVSS|TPTP	1.098	0.654		472	2019	VDTSTPATTS|TEGS	1.054	0.654
473	4499	TSAPTTSTTS|ASTA	1.429	0.654								473	4717	VLTSTATTPA|ATSS	1.095	0.654		473	885	LVATSAISTL|STTP	1.052	0.654
474	4531	TSAPTTSTTS|ASTA	1.429	0.654								474	4898	ATASTVPSSS|TVGT	1.092	0.654		474	1099	SMPTSTYSEG|STPL	1.052	0.654
475	2409	PTTSTTSATT|TSTT	1.427	0.654								475	2118	TTTVATGSMA|TPSS	1.09	0.654		475	2042	SIQTSTPSER|TTPL	1.052	0.654
476	2723	TSTTSAPTTS|TISA	1.427	0.654								476	2519	ATPFSSPGTA|TALP	1.09	0.654		476	2395	SMPTSTYSEG|STPL	1.052	0.654
477	2737	PTTSTTSATT|TSTT	1.427	0.654								477	2675	TTTVATGSMA|TPSS	1.09	0.654		477	2572	SMPTSTYSEG|STPL	1.052	0.654
478	3003	TSTTSAPTTS|TISA	1.427	0.654								478	3375	TTTVATGSMA|TPSS	1.09	0.654		478	3338	SMPTSTYSEG|STPL	1.052	0.654
479	3451	PTTSTTSATT|TSTT	1.427	0.654								479	3776	ATPFSSPGTA|TALP	1.09	0.654		479	643	MSVSTTLVAS|SEAS	1.049	0.654
480	2872	VPTSSTTSTA|TTST	1.421	0.654								480	3932	TTTVATGSMA|TPSS	1.09	0.654		480	1357	LVASSAISIL|STTP	1.049	0.654
481	3694	IPSTTSAPTT|STTS	1.421	0.654								481	4262	LTTTATTTAS|TGST	1.09	0.654		481	2084	VTNSTEASSS|ATAE	1.049	0.654
482	2373	TTSAPTTSTT|SART	1.418	0.654								482	4433	LTTTATTTAS|TGST	1.09	0.654		482	891	ISTLSTTPVD|TSTP	1.046	0.654
483	2479	SAPKSSTTSA|ATTS	1.418	0.654								483	4665	TTTVATGSMA|TPSS	1.09	0.654		483	1163	PPSEGTTPLA|SMPV	1.046	0.654
484	2380	STTSARTSST|TSAT	1.416	0.654								484	2176	TTPAATSNTV|TPSS	1.087	0.654		484	1913	VSSSPTTADG|SSMP	1.046	0.654
485	2383	SARTSSTTSA|TTTS	1.416	0.654								485	2656	VTPSSIPGTT|HTPT	1.087	0.654		485	2187	ISTLSTTPVD|TSTP	1.046	0.654
486	3448	TSSPTTSTTS|ATTT	1.416	0.654								486	3013	ATTGSTAIPS|STPG	1.087	0.654		486	2375	STPVTTYSQA|GSSP	1.046	0.654
487	3464	TSAPTSSTTS|TPQT	1.416	0.654								487	4835	ATTTAATGST|ATLS	1.087	0.654		487	2459	PPSEGTTPLA|SMPV	1.046	0.654
488	3432	ISARTTSIIS|APTT	1.413	0.654								488	1742	ASTASKEPLT|TSLA	1.084	0.654		488	2490	VDTSTPMTTS|TEAS	1.046	0.654
489	4600	TTPSPVPTTS|TTPV	1.413	0.654								489	4901	STVPSSSTVG|TTRT	1.082	0.654		489	3131	ISTLSTTPVD|TSTP	1.046	0.654
490	2277	TTYAHTTSTT|SAPT	1.41	0.654								490	1981	ATTPTATSVT|PIPS	1.079	0.654		490	1246	STLSTSPVDT|STPV	1.043	0.654
491	2866	TTRTTSVPTS|STTS	1.41	0.654								491	2760	TATTHGRSLS|PSSP	1.079	0.654		491	2331	TAEGTSMPTS|TSSE	1.043	0.654
492	3143	SPPTTSTTSA|STAS	1.41	0.654								492	3148	TTAATTTAAT|GPTA	1.079	0.654		492	2962	VDTRTPVTTS|AEAS	1.043	0.654
493	3440	ISAPTTSTTS|SPTT	1.41	0.654								493	4017	TATTHGRSLS|PSSP	1.079	0.654		493	3054	STPLTSIPVS|TTPV	1.043	0.654
494	3150	TSASTASKTS|GPGT	1.408	0.654								494	4405	TTAATTTAAT|GPTA	1.079	0.654		494	3213	STTAEGTSIP|TSTP	1.043	0.654
495	4768	SVASTSVASS|SVAS	1.408	0.654								495	2049	SSTPGTAHTT|KVPT	1.073	0.654		495	3269	SSSPPTAEGT|SMPT	1.043	0.654
496	2366	TSAPTTSTTS|APTT	1.405	0.654								496	3152	TTTAATGPTA|TPSS	1.073	0.654		496	68	VRTGSAANTA|TGTT	1.041	0.654
497	2718	TSAPTTSTTS|APTT	1.405	0.654								497	3306	SSTPGTAHTT|KVPT	1.073	0.654		497	75	NTATGTTSTN|VVEP	1.041	0.654
498	2854	TSAPTTSTTS|APTT	1.405	0.654								498	3863	SSTPGTAHTT|KVPT	1.073	0.654		498	1458	TPSEGKTPLK|SIPV	1.041	0.654
499	2910	TSAPTTSTTS|APTT	1.405	0.654								499	4409	TTTAATGPTA|TPSS	1.073	0.654		499	2247	STLSATPVDT|STPV	1.041	0.654
500	2998	TSAPTTSTTS|APTT	1.405	0.654								500	4591	SSTPGTAHTT|KVPT	1.073	0.654		500	3191	STLSATPVDT|STPV	1.041	0.654
501	3384	TSAPTTSTTS|APTT	1.405	0.654								501	3184	VPTGSTATAS|STRA	1.071	0.654		501	430	KTFVTTASEA|SSSP	1.038	0.654
502	3392	TSAPTTSTTS|APTT	1.405	0.654								502	4836	TTTAATGSTA|TLSS	1.071	0.654		502	2621	SSSPTTAKDT|SMPI	1.038	0.654
503	3472	TSTPQTSKTS|AATS	1.405	0.654								503	2499	TAGTPHVSTT|ATTP	1.068	0.654		503	2641	STSLTSILVS|TMPV	1.038	0.654
504	3698	TSAPTTSTTS|APTT	1.405	0.654								504	3063	LTSTATKSTA|TSFT	1.068	0.654		504	2995	RTPLTSMSVS|TMPV	1.038	0.654
505	3706	TSAPTTSTTS|APTT	1.405	0.654								505	3756	TAGTPHVSTT|ATTP	1.068	0.654		505	1613	VTASTEASSS|TTAE	1.035	0.654
506	3841	TSAPTTSTTS|APTT	1.405	0.654								506	4484	TAGTPHVSTT|ATTP	1.068	0.654		506	1904	STPVTTYAQV|SSSP	1.035	0.654
507	3872	TTSAPTASTI|SAPT	1.405	0.654								507	4747	LTSTATKSTA|TSFT	1.068	0.654		507	2047	TPSERTTPLA|GMPV	1.035	0.654
508	4131	TSAPTTSTTS|APTT	1.405	0.654								508	2120	TVATGSMATP|SSST	1.062	0.654		508	2851	TTSTKASSSP|TTAE	1.035	0.654
509	4211	TSTPQTSKTS|AATS	1.405	0.654								509	2677	TVATGSMATP|SSST	1.062	0.654		509	3911	TSTTFTPSTD|TAST	1.035	0.654
510	2467	TSTTSAPTTR|TTSA	1.399	0.654								510	3045	SSKATSSSSP|RTAT	1.062	0.654		510	531	PVASSEASTL|STTP	1.033	0.654
511	2899	TSTTSAPTTR|TTSA	1.399	0.654								511	3377	TVATGSMATP|SSST	1.062	0.654		511	1266	SSSPTTAEGT|SLPT	1.033	0.654
512	3059	TSTTSASTTS|ITSG	1.399	0.654								512	3934	TVATGSMATP|SSST	1.062	0.654		512	1562	SSPTTADGTS|MQTS	1.033	0.654
513	3481	SAATSSTTSG|SGTT	1.399	0.654								513	4302	SSKATSSSSP|RTAT	1.062	0.654		513	1974	SSPTTADGTS|MPTP	1.033	0.654
514	3783	NTTSAPTTST|TSAP	1.399	0.654								514	4667	TVATGSMATP|SSST	1.062	0.654		514	2653	PVASSEASTL|STTP	1.033	0.654
515	3914	SAATSSTTSG|SGTT	1.399	0.654								515	4729	SSKATSSSSP|RTAT	1.062	0.654		515	2844	VDTSTPVTTS|TKAS	1.033	0.654
516	4220	SAATSSTTSG|SGTT	1.399	0.654								516	4805	TATMTRATNS|TATP	1.062	0.654		516	2889	PVASSEASTL|STTP	1.033	0.654
517	4280	TSTTSAPTTR|TTSA	1.399	0.654								517	2583	VHTSTVLTTT|ATTT	1.06	0.654		517	3478	PVASSEASTL|STTP	1.033	0.654
518	4392	TSTTSAPTTR|TTSA	1.399	0.654								518	1481	PSIRSTAALT|SQTG	1.057	0.654		518	3537	PVASSEASTL|STTP	1.033	0.654
519	2374	TSAPTTSTTS|ARTS	1.397	0.654								519	1502	VTPSAPGTTT|CQPR	1.057	0.654		519	1060	TTMVASSETS|TLST	1.03	0.654
520	2477	TTSAPKSSTT|SAAT	1.397	0.654								520	2064	TTTGFTATPS|SSPG	1.057	0.654		520	2035	PTTAGGTSIQ|TSTP	1.03	0.654
521	2566	TSATTTSTTS|GPGT	1.397	0.654								521	2126	MATPSSSTQT|SGTP	1.057	0.654		521	3292	LTSMPVSTTT|VASS	1.03	0.654
522	2822	TSTPQTSTTS|APTT	1.397	0.654								522	2621	TTTGFTATPS|SSPG	1.057	0.654		522	3562	QASSSPATLQ|VTTM	1.03	0.654
523	3376	TSTPQTSTTS|APTT	1.397	0.654								523	2683	MATPSSSTQT|SGTP	1.057	0.654		523	191	VDMSTPLTTS|TQAS	1.027	0.654
524	3449	SSPTTSTTSA|TTTS	1.397	0.654								524	3321	TTTGFTATPS|SSPG	1.057	0.654		524	1422	ASTLSATPVD|TSTP	1.027	0.654
525	3781	TTNTTSAPTT|STTS	1.397	0.654								525	3383	MATPSSSTQT|SGTP	1.057	0.654		525	2246	ASTLSATPVD|TSTP	1.027	0.654
526	4107	TSTPQTSTTS|APTT	1.397	0.654								526	3940	MATPSSSTQT|SGTP	1.057	0.654		526	2622	SSPTTAKDTS|MPIS	1.027	0.654
527	2300	RTTSASPAST|TSGP	1.394	0.654								527	4606	TTTGFTATPS|SSPG	1.057	0.654		527	537	ASTLSTTPVD|TSTP	1.024	0.654
528	2836	STTSGPGTTS|SPVP	1.394	0.654								528	4673	MATPSSSTQT|SGTP	1.057	0.654		528	714	ASTLSTTPVD|TSTP	1.024	0.654
529	3746	ISAPTTSTIS|APTT	1.394	0.654								529	2142	LTTTATTITA|TGST	1.054	0.654		529	1062	MVASSETSTL|STTP	1.024	0.654
530	3782	TNTTSAPTTS|TTSA	1.394	0.654								530	2699	LTTTATTITA|TGST	1.054	0.654		530	1076	ADTSTPVTTY|SQAS	1.024	0.654
531	2510	TSSPTTSTTS|APTT	1.391	0.654								531	3005	QTTAATTTAT|TGST	1.054	0.654		531	2011	ASTLSTTPVD|TSTP	1.024	0.654
532	2725	TTSAPTTSTI|SAPT	1.391	0.654								532	3055	RTATTLPVLT|STAT	1.054	0.654		532	2223	TPSEGSTPFT|SMPV	1.024	0.654
533	2927	SAPTSSTTSA|TTTS	1.391	0.654								533	3399	LTTTATTITA|TGST	1.054	0.654		533	2423	ASTHSTTPVD|TSTP	1.024	0.654
534	3005	TTSAPTTSTI|SAPT	1.391	0.654								534	4312	RTATTLPVLT|STAT	1.054	0.654		534	2718	ASTLSTTPVD|TSTP	1.024	0.654
535	3400	TSAPTTSTTS|TPQT	1.391	0.654								535	4689	LTTTATTITA|TGST	1.054	0.654		535	3315	ADTSTPVTTY|SQAS	1.024	0.654
536	3714	TSAPTTSTTS|TPQT	1.391	0.654								536	4739	RTATTLPVLT|STAT	1.054	0.654		536	3366	ASTLSTTPVD|TSTP	1.024	0.654
537	3737	TTSAPTTSTI|SAPT	1.391	0.654								537	5002	VSSAPLSSPS|PAPG	1.054	0.654		537	3484	ASTLSTTPVD|TSTP	1.024	0.654
538	3833	TSSPTTSTTS|APTT	1.391	0.654								538	2039	TGATGSVATP|SSTP	1.052	0.654		538	3981	NTPSTSSSST|TTSF	1.024	0.654
539	3849	TSAPTTSTTS|TPQT	1.391	0.654								539	2485	VPTGSTATAS|STQA	1.052	0.654		539	1496	VTSTAVSSSP|TPAE	1.022	0.654
540	2777	TTTSTTSATT|TSTI	1.389	0.654								540	2596	TGATGSVATP|SSTP	1.052	0.654		540	1849	VTSTAVSSSP|TPAE	1.022	0.654
541	2859	TSTTSAPTTR|TTSV	1.389	0.654								541	3704	KLTTTATTTE|STGS	1.052	0.654		541	2228	STPFTSMPVS|TMPV	1.022	0.654
542	2550	TSAPTTSTTS|APIS	1.386	0.654								542	3742	VPTGSTATAS|STQA	1.052	0.654		542	2917	SSPTTAEGTS|MPIS	1.022	0.654
543	2284	STTSAPTART|TSAP	1.383	0.654								543	4470	VPTGSTATAS|STQA	1.052	0.654		543	2976	SSPTTAEGTS|MPIS	1.022	0.654
544	2758	TSAPTTSTIS|ASTT	1.38	0.654								544	4581	TGATGSVATP|SSTP	1.052	0.654		544	109	SDTPGVSSTR|MTPT	1.019	0.654
545	4143	TTSTTSAPTH|RTTS	1.38	0.654								545	4904	PSSSTVGTTR|TPAV	1.052	0.654		545	1404	TTPLTSIPVS|TTPV	1.019	0.654
546	4175	TTSTNSAPTT|STIS	1.38	0.654								546	3185	PTGSTATASS|TRAT	1.049	0.654		546	1757	TTPLTSIPVS|TTPV	1.019	0.654
547	4770	ASTSVASSSV|ASSS	1.38	0.654								547	2447	ELTTTATTTE|STGS	1.043	0.654		547	1973	SSSPTTADGT|SMPT	1.019	0.654
548	3475	PQTSKTSAAT|SSTT	1.378	0.654								548	2029	STVLTATATT|TGAT	1.041	0.654		548	3551	VDSNTFVTSS|SQAS	1.019	0.654
549	3908	PQTSKTSAAT|SSTT	1.378	0.654								549	3064	TSTATKSTAT|SFTP	1.041	0.654		549	342	STPLTSTPAS|TMPV	1.016	0.654
550	4214	PQTSKTSAAT|SSTT	1.378	0.654								550	4571	STVLTATATT|TGAT	1.041	0.654		550	2728	TSTPVTTSAE|ASSS	1.016	0.654
551	2375	SAPTTSTTSA|RTSS	1.375	0.654								551	4748	TSTATKSTAT|SFTP	1.041	0.654		551	2882	SIPVSTTPVA|SSEA	1.016	0.654
552	3102	ISAPTTSTTS|APTT	1.375	0.654								552	2457	STGSTATPSS|TPGT	1.038	0.654		552	4044	HTSTSVTTRP|VTPS	1.016	0.654
553	3873	TSAPTASTIS|APTT	1.375	0.654								553	3239	TTPTATSVTA|IPSS	1.038	0.654		553	547	TSTPVTTSSE|ASSS	1.014	0.654
554	1880	TTETQASGSS|APSS	1.372	0.654								554	3281	ETVHTSTVLT|TTTT	1.038	0.654		554	853	SSSPTPAEGT|SMPT	1.014	0.654
555	2605	PSAVPTTSIT|SAPT	1.372	0.654								555	3714	STGSTATPSS|TPGT	1.038	0.654		555	1325	SSSPTPAEGT|SMPT	1.014	0.654
556	4146	TTSAPTHRTT|SGPT	1.372	0.654								556	4271	STGSTATPSS|TPGT	1.038	0.654		556	1678	SSSPTPAEGT|SMPT	1.014	0.654
557	4431	TTRTTPASTA|STTS	1.372	0.654								557	4276	ATPSSTPGTA|PPPK	1.038	0.654		557	2778	STVSTTAVDT|SIPV	1.014	0.654
558	4456	TSTTSASTTS|TISL	1.372	0.654								558	4442	STGSTATPSS|TPGT	1.038	0.654		558	3202	TPVTTSTEAT|SSTT	1.014	0.654
559	2470	TSAPTTRTTS|APKS	1.37	0.654								559	4721	TATTPAATSS|KATS	1.038	0.654		559	3207	STEATSSTTA|EGTS	1.014	0.654
560	3499	TTTSTASVSK|TSTS	1.37	0.654								560	4829	TELTTTATTT|AATG	1.038	0.654		560	3515	SMPTSTAGEG|STPL	1.014	0.654
561	3809	TSTPQTSTIS|SPTT	1.37	0.654								561	1629	TTTTTQALFS|TPQP	1.035	0.654		561	4125	NTTIKSNPTS|TPTV	1.014	0.654
562	4366	PTTSTTSAST|ASTT	1.37	0.654								562	2475	TEPSTTATVT|VPTG	1.033	0.654		562	204	SSSPTTPEST|TIPK	1.011	0.654
563	4502	PTTSTTSAST|ASTT	1.37	0.654								563	3149	TAATTTAATG|PTAT	1.033	0.654		563	514	TPSEGSTPLT|SMSV	1.011	0.654
564	4534	PTTSTTSAST|ASTT	1.37	0.654								564	3174	TEPSTTATVT|VPTG	1.033	0.654		564	735	SSSPTTADGA|SMPT	1.011	0.654
565	2295	SAPTTRTTSA|SPAS	1.367	0.654								565	3732	TEPSTTATVT|VPTG	1.033	0.654		565	3118	GVPVSTTPVT|SSAI	1.011	0.654
566	2871	SVPTSSTTST|ATTS	1.367	0.654								566	4406	TAATTTAATG|PTAT	1.033	0.654		566	3209	EATSSTTAEG|TSIP	1.011	0.654
567	3092	STTSAATTST|ISAP	1.367	0.654								567	4460	TEPSTTATVT|VPTG	1.033	0.654		567	227	LTSMPASTMK|VASS	1.008	0.654
568	2759	SAPTTSTISA|STTS	1.364	0.654								568	4633	TPTTTTPTTS|GSTV	1.033	0.654		568	465	SMPVSTTPVA|SSEA	1.008	0.654
569	3142	TSPPTTSTTS|ASTA	1.364	0.654								569	2513	TVTSSKATPF|SSPG	1.03	0.654		569	486	VDSKTQVTTS|TEAS	1.008	0.654
570	4180	SAPTTSTISA|STTS	1.364	0.654								570	3066	TATKSTATSF|TPIP	1.03	0.654		570	1151	PTTAEGTSIP|TSPP	1.008	0.654
571	4203	ISSPTSSTTS|TPQT	1.364	0.654								571	3127	ATSSMSTPSS|TPGT	1.03	0.654		571	2447	PTTAEGTSIP|TSPP	1.008	0.654
572	2468	STTSAPTTRT|TSAP	1.361	0.654								572	3154	TAATGPTATP|SSTP	1.03	0.654		572	3497	PVTTSSPTNS|SPTT	1.008	0.654
573	2748	STTSAPTPRR|TSAP	1.361	0.654								573	3770	TVTSSKATPF|SSPG	1.03	0.654		573	911	ARSSPTTSEG|TSMP	1.005	0.654
574	2900	STTSAPTTRT|TSAP	1.361	0.654								574	3955	SLITTATTIT|ATGS	1.03	0.654		574	970	ATSSPTTAEG|TSIP	1.005	0.654
575	3469	SSTTSTPQTS|KTSA	1.361	0.654								575	4411	TAATGPTATP|SSTP	1.03	0.654		575	1736	ARSSPTTSEG|TSMP	1.005	0.654
576	4208	SSTTSTPQTS|KTSA	1.361	0.654								576	4750	TATKSTATSF|TPIP	1.03	0.654		576	1795	ATSSPTTAEG|TSIP	1.005	0.654
577	4281	STTSAPTTRT|TSAP	1.361	0.654								577	2134	QTSGTPPSLT|TTAT	1.027	0.654		577	2207	ARSSPTTSEG|TSMP	1.005	0.654
578	4474	TTSAPITSMT|SGPG	1.361	0.654								578	2156	TNPSSTPGTT|PIPP	1.027	0.654		578	2266	ATSSPTTAEG|TSIP	1.005	0.654
579	3695	PSTTSAPTTS|TTSA	1.359	0.654								579	2691	QTSGTPPSLT|TTAT	1.027	0.654		579	2336	SMPTSTSSEG|NTPL	1.005	0.654
580	3805	TTSTTSTPQT|STIS	1.359	0.654								580	2713	TNPSSTPGTT|PIPP	1.027	0.654		580	3560	SSQASSSPAT|LQVT	1.005	0.654
581	4128	PSTTSAPTTS|TTSA	1.359	0.654								581	3391	QTSGTPPSLT|TTAT	1.027	0.654		581	4030	CTTSASTLSA|TSTP	1.005	0.654
582	2332	SITSAPTTST|TSAP	1.356	0.654								582	3413	TNPSSTPGTT|PIPP	1.027	0.654		582	1880	SIPVSTTTVA|SSET	1.003	0.654
583	2345	PTSSTTSGPG|TTPS	1.356	0.654								583	3970	TNPSSTPGTT|PIPP	1.027	0.654		583	2021	TSTPATTSTE|GSSS	1.003	0.654
584	2364	SITSAPTTST|TSAP	1.356	0.654								584	4681	QTSGTPPSLT|TTAT	1.027	0.654		584	2091	SSSATAEGSS|MTIS	1.003	0.654
585	3727	TTTSSAPTSS|TTSA	1.353	0.654								585	1667	TSPRYTSTLG|TATT	1.024	0.654		585	2424	STHSTTPVDT|STPV	1.003	0.654
586	2331	TSITSAPTTS|TTSA	1.351	0.654								586	4335	IPSSTLGTTG|TLPE	1.024	0.654		586	3602	ASTPSTPSVD|RSTP	1.003	0.654
587	2363	TSITSAPTTS|TTSA	1.351	0.654								587	1625	LETATTTTTQ|ALFS	1.022	0.654		587	4048	SVTTRPVTPS|SESS	1.003	0.654
588	2765	TISASTTSTT|SATT	1.351	0.654								588	1942	APPPKVLTTT|ATTP	1.022	0.654		588	4117	VTTTAVPTNT|TIKS	1.003	0.654
589	4183	TTSTISASTT|STIS	1.351	0.654								589	2010	PTATMSTATP|SSTP	1.022	0.654		589	323	SSPTTAEGTS|IPTS	1	0.654
590	2646	SPVPTASTTS|ASTT	1.348	0.654								590	2567	PTATMSTATP|SSTP	1.022	0.654		590	972	SSPTTAEGTS|IPTS	1	0.654
591	2726	TSAPTTSTIS|APTT	1.348	0.654								591	3267	PTATMSTATP|SSTP	1.022	0.654		591	1149	SSPTTAEGTS|IPTS	1	0.654
592	3006	TSAPTTSTIS|APTT	1.348	0.654								592	3824	PTATMSTATP|SSTP	1.022	0.654		592	1797	SSPTTAEGTS|IPTS	1	0.654
593	3738	TSAPTTSTIS|APTT	1.348	0.654								593	4349	QTTTPVATMS|TIHP	1.022	0.654		593	2012	STLSTTPVDT|STPA	1	0.654
594	2764	STISASTTST|TSAT	1.345	0.654								594	4552	PTATMSTATP|SSTP	1.022	0.654		594	2268	SSPTTAEGTS|IPTS	1	0.654
595	3718	TTSTTSTPQT|TTSS	1.345	0.654								595	1750	LTTSLAPTLT|SELS	1.019	0.654		595	2445	SSPTTAEGTS|IPTS	1	0.654
596	3813	QTSTISSPTT|STTS	1.345	0.654								596	1948	LTTTATTPTV|TSSK	1.019	0.654		596	2670	RTLVTTSTGT|SSSP	1	0.654
597	2261	TTTLVTTSTT|STPQ	1.342	0.654								597	2154	STTNPSSTPG|TTPI	1.016	0.654		597	3142	STPVTTSTEA|HSSP	1	0.654
598	3367	TTTLVTTSTT|STPQ	1.342	0.654								598	2497	QATAGTPHVS|TTAT	1.016	0.654		598	3612	RSTPVTTSTQ|SNST	1	0.654
599	4098	TTTLVTTSTT|STPQ	1.342	0.654								599	2711	STTNPSSTPG|TTPI	1.016	0.654		599	1137	TSIPVTTSTE|ASSS	0.997	0.654
600	4186	TISASTTSTI|SAPT	1.342	0.654								600	2727	VLTTTATTPA|ATSS	1.016	0.654		600	2305	VSTLSTTPVD|SNTP	0.997	0.654
601	1490	CSTSSSPAQT|TPPT	1.34	0.654								601	3411	STTNPSSTPG|TTPI	1.016	0.654		601	2333	EGTSMPTSTS|SEGN	0.997	0.654
602	1879	KTTETQASGS|SAPS	1.34	0.654								602	3427	VLTTTATTPA|ATSS	1.016	0.654		602	2787	TSIPVTTSTE|ASSS	0.997	0.654
603	2461	PSPVPTTSTT|SAPT	1.34	0.654								603	3754	QATAGTPHVS|TTAT	1.016	0.654		603	2795	TEASSSPTTA|EVTS	0.997	0.654
604	2541	PSPVPTTSTT|SAPT	1.34	0.654								604	3968	STTNPSSTPG|TTPI	1.016	0.654		604	4008	AAPLTYVTMS|TAPS	0.997	0.654
605	2581	PSPVPTTSTT|SAPT	1.34	0.654								605	3984	VLTTTATTPA|ATSS	1.016	0.654		605	538	STLSTTPVDT|STPV	0.995	0.654
606	2709	PSPVPTTSTT|SAPT	1.34	0.654								606	4482	QATAGTPHVS|TTAT	1.016	0.654		606	715	STLSTTPVDT|STPV	0.995	0.654
607	2893	PSPVPTTSTT|SAPT	1.34	0.654								607	4701	STTNPSSTPG|TTPI	1.016	0.654		607	852	VSSSPTPAEG|TSMP	0.995	0.654
608	2989	PSPVPTTSTT|SAPT	1.34	0.654								608	4911	TTRTPAVLPS|SLPT	1.016	0.654		608	892	STLSTTPVDT|STPV	0.995	0.654
609	3077	PSPVPTTSTT|SAPT	1.34	0.654								609	2147	TTITATGSTT|NPSS	1.014	0.654		609	1324	VSSSPTPAEG|TSMP	0.995	0.654
610	3683	SAPTTSTTPA|SIPS	1.34	0.654								610	2704	TTITATGSTT|NPSS	1.014	0.654		610	1677	VSSSPTPAEG|TSMP	0.995	0.654
611	3754	ISAPTTSTTS|APTA	1.34	0.654								611	3062	VLTSTATKST|ATSF	1.014	0.654		611	1910	YAQVSSSPTT|ADGS	0.995	0.654
612	4306	PSPVPTTSTT|SAPT	1.34	0.654								612	3404	TTITATGSTT|NPSS	1.014	0.654		612	2188	STLSTTPVDT|STPV	0.995	0.654
613	4354	PSPVPTTSTT|SAPT	1.34	0.654								613	3885	TPSSSPGTAR|TPPV	1.014	0.654		613	2719	STLSTTPVDT|STPV	0.995	0.654
614	4386	PSPVPTTSTT|SAPT	1.34	0.654								614	3961	TTITATGSTT|NPSS	1.014	0.654		614	3092	VSSSPTPAEG|TSMP	0.995	0.654
615	4394	TTSAPTTRTT|SAST	1.34	0.654								615	4694	TTITATGSTT|NPSS	1.014	0.654		615	3132	STLSTTPVDT|STPV	0.995	0.654
616	4418	PSPVPTTSTT|SAPT	1.34	0.654								616	4746	VLTSTATKST|ATSF	1.014	0.654		616	3367	STLSTTPVDT|STPV	0.995	0.654
617	4490	PSPVPTTSTT|SAPT	1.34	0.654								617	2122	ATGSMATPSS|STQT	1.011	0.654		617	3485	STLSTTPVDT|STPV	0.995	0.654
618	4522	PSPVPTTSTT|SAPT	1.34	0.654								618	2448	LTTTATTTES|TGST	1.011	0.654		618	607	NTFVTTSSEA|SSSS	0.992	0.654
619	4578	PSPVPTTSTT|SAPT	1.34	0.654								619	2679	ATGSMATPSS|STQT	1.011	0.654		619	832	ASTLSTTPVD|SNSP	0.992	0.654
620	2444	STTSAPTTST|TSGP	1.334	0.654								620	2737	ATSSTVTPSS|ALGT	1.011	0.654		620	846	VTTSTEVSSS|PTPA	0.992	0.654
621	2588	STTSAPTTST|TSGP	1.334	0.654								621	3379	ATGSMATPSS|STQT	1.011	0.654		621	1481	ASTLSTTPVD|SNSP	0.992	0.654
622	2828	STTSAPTTST|TSGP	1.334	0.654								622	3437	ATSSTVTPSS|ALGT	1.011	0.654		622	1657	ASTLSTTPVD|SNSP	0.992	0.654
623	3817	ISSPTTSTTS|TPQT	1.334	0.654								623	3702	LTKLTTTATT|TEST	1.011	0.654		623	1834	ASTLSTTPVD|SNSP	0.992	0.654
624	4249	STTSAPTTST|TSGP	1.334	0.654								624	3705	LTTTATTTES|TGST	1.011	0.654		624	2128	ASTLSTTPVD|SNSP	0.992	0.654
625	4313	STTSAPTTST|TSGP	1.334	0.654								625	3936	ATGSMATPSS|STQT	1.011	0.654		625	2541	ASTLSTTPVD|SNSP	0.992	0.654
626	4561	STTSAPTTST|TSGP	1.334	0.654								626	3994	ATSSTVTPSS|ALGT	1.011	0.654		626	2613	PVTTSTETSS|SPTT	0.992	0.654
627	4585	STTSAPTTST|TSGP	1.334	0.654								627	4291	LTSPATTPTA|TSSK	1.011	0.654		627	2777	ASTVSTTAVD|TSIP	0.992	0.654
628	2734	ISAPTTSTTS|ATTT	1.332	0.654								628	4669	ATGSMATPSS|STQT	1.011	0.654		628	3021	ADTSTPVTTS|TEAS	0.992	0.654
629	3115	TSTTSASTAS|KTSG	1.332	0.654								629	1482	SIRSTAALTS|QTGS	1.008	0.654		629	3072	ASTLSTTPVD|SNSP	0.992	0.654
630	3147	TSTTSASTAS|KTSG	1.332	0.654								630	1696	GVATSTLPTR|SALP	1.008	0.654		630	3242	PVASSEASIL|STTP	0.992	0.654
631	3797	ITSTISAPTT|STTS	1.332	0.654								631	2040	GATGSVATPS|STPG	1.008	0.654		631	3397	SIPTSSPSEG|TTPL	0.992	0.654
632	3759	TSTTSAPTAS|TTSA	1.329	0.654								632	2500	AGTPHVSTTA|TTPT	1.008	0.654		632	3525	STPLTNMPVS|TTPV	0.992	0.654
633	1878	SKTTETQASG|SSAP	1.326	0.654								633	2597	GATGSVATPS|STPG	1.008	0.654		633	649	LVASSEASTL|STTP	0.989	0.654
634	2474	TTRTTSAPKS|STTS	1.326	0.654								634	3282	TVHTSTVLTT|TTTT	1.008	0.654		634	673	TEATSSSTTA|EGTS	0.989	0.654
635	2795	TSTTLSPTTS|TTST	1.323	0.654								635	3757	AGTPHVSTTA|TTPT	1.008	0.654		635	708	LVASSEASTL|STTP	0.989	0.654
636	3405	TSTTSTPQTS|ISSA	1.323	0.654								636	4485	AGTPHVSTTA|TTPT	1.008	0.654		636	3123	TTPVTSSAIS|TLST	0.989	0.654
637	3854	TSTTSTPQTS|ISSA	1.323	0.654								637	4582	GATGSVATPS|STPG	1.008	0.654		637	845	PVTTSTEVSS|SPTP	0.986	0.654
638	4123	IPASTPSTTS|APTT	1.323	0.654								638	3500	TSHTPAATTS|TTQH	1.003	0.654		638	1258	PVTTSAETSS|SPTT	0.986	0.654
639	2811	TSTTSAPISS|TTST	1.321	0.654								639	1783	NTTTSQGTTR|CQPK	0.997	0.654		639	2028	STEGSSSPTT|AGGT	0.986	0.654
640	2735	SAPTTSTTSA|TTTS	1.318	0.654								640	2107	TTHTATVLTT|TTTT	0.997	0.654		640	3553	SNTFVTSSSQ|ASSS	0.986	0.654
641	2775	SATTTSTTSA|TTTS	1.318	0.654								641	3364	TTHTATVLTT|TTTT	0.997	0.654		641	554	SSEASSSSTT|PEGT	0.984	0.654
642	2923	TSTTSAPTSS|TTSA	1.315	0.654								642	2734	TPAATSSTVT|PSSA	0.995	0.654		642	1708	TTPVASSAIS|TLST	0.984	0.654
643	4338	TTSAPITSTT|SGPG	1.315	0.654								643	3037	TATTPTATSS|KATS	0.995	0.654		643	2033	SSPTTAGGTS|IQTS	0.984	0.654
644	3026	TTSTTLAPTT|STTS	1.312	0.654								644	3434	TPAATSSTVT|PSSA	0.995	0.654		644	2495	PMTTSTEASS|SPTT	0.984	0.654
645	3801	ISAPTTSTTS|TPQT	1.312	0.654								645	3499	VTSHTPAATT|STTQ	0.995	0.654		645	106	SVTSDTPGVS|STRM	0.981	0.654
646	4159	TTSTTLAPTT|STTS	1.312	0.654								646	3901	STTTTPTTSG|STVT	0.995	0.654		646	854	SSPTPAEGTS|MPTS	0.981	0.654
647	2340	STTSAPTSST|TSGP	1.31	0.654								647	3903	TTTPTTSGST|VTPS	0.995	0.654		647	1326	SSPTPAEGTS|MPTS	0.981	0.654
648	2929	PTSSTTSATT|TSTI	1.31	0.654								648	3991	TPAATSSTVT|PSSA	0.995	0.654		648	1679	SSPTPAEGTS|MPTS	0.981	0.654
649	3131	TTPSPIPTTS|TTSP	1.31	0.654								649	4636	TTTPTTSGST|VTPS	0.995	0.654		649	2405	STPLTSVPVS|TMPV	0.981	0.654
650	2379	TSTTSARTSS|TTSA	1.307	0.654								650	3092	QTTTPMATMS|TIHP	0.992	0.654		650	2849	PVTTSTKASS|SPTT	0.981	0.654
651	3176	APRTSTTSAS|TTST	1.307	0.654								651	3206	TSTATTPTVI|SSRA	0.992	0.654		651	3152	HSSPTTSEGT|SMPT	0.981	0.654
652	1507	TTETRASGSS|APSS	1.304	0.654								652	1725	TLAPTTMATS|RARP	0.986	0.654		652	3793	SMTTASEGSS|SPTT	0.981	0.654
653	2749	TTSAPTPRRT|SAPT	1.304	0.654								653	3194	STRATAGTLK|VLTS	0.986	0.654		653	1069	STLSTTPADT|STPV	0.978	0.654
654	2780	STTSATTTST|ISAP	1.304	0.654								654	3505	AATTSTTQHS|TPAL	0.986	0.654		654	1115	VPVSTRLVVS|SEAS	0.978	0.654
655	2908	RTTSAPTTST|TSAP	1.304	0.654								655	3840	AHTSTVLTTT|ATTT	0.986	0.654		655	1558	SQASSSPTTA|DGTS	0.978	0.654
656	4169	STTSAPTTST|NSAP	1.304	0.654								656	3189	TATASSTRAT|AGTL	0.984	0.654		656	1970	SQASSSPTTA|DGTS	0.978	0.654
657	4435	TPASTASTTS|GPGT	1.304	0.654								657	1494	GSSSGPVTVT|PSAP	0.981	0.654		657	2365	STLSTTPADT|STPV	0.978	0.654
658	2768	ASTTSTTSAT|TTST	1.302	0.654								658	1671	YTSTLGTATT|GGPT	0.981	0.654		658	3308	STLSTTPADT|STPV	0.978	0.654
659	4176	TSTNSAPTTS|TISA	1.302	0.654								659	2474	LTEPSTTATV|TVPT	0.981	0.654		659	367	PVDTSTLVTT|STEP	0.976	0.654
660	4235	SPVPTTSTTS|ASTT	1.302	0.654								660	3173	LTEPSTTATV|TVPT	0.981	0.654		660	594	SEASTTSTTP|ADSN	0.976	0.654
661	4451	SPVPTTSTTS|ASTT	1.302	0.654								661	3731	LTEPSTTATV|TVPT	0.981	0.654		661	686	SMPTSTYTEG|STPL	0.976	0.654
662	2869	TTSVPTSSTT|STAT	1.299	0.654								662	4323	TATKSTATSV|TPIP	0.981	0.654		662	1532	TTTVASSEIN|SLST	0.976	0.654
663	4179	NSAPTTSTIS|ASTT	1.299	0.654								663	4459	LTEPSTTATV|TVPT	0.981	0.654		663	1717	STLSTTPVDN|STPV	0.976	0.654
664	4336	TSTTSAPITS|TTSG	1.299	0.654								664	2280	TTPGHTTATS|RTTA	0.976	0.654		664	2179	TTVVASSAIS|TLST	0.976	0.654
665	3052	STTSSPQTST|TSAS	1.296	0.654								665	3112	THTSTVLTTK|ATTT	0.976	0.654		665	2470	MPVSTTPVVS|SEAG	0.976	0.654
666	3181	TTSASTTSTT|PGPG	1.296	0.654								666	4094	TTPGHTTATS|RTTA	0.976	0.654		666	2731	PVTTSAEASS|SPTT	0.976	0.654
667	2290	TARTTSAPTT|RTTS	1.293	0.654								667	4369	THTSTVLTTK|ATTT	0.976	0.654		667	2967	PVTTSAEASS|SPTT	0.976	0.654
668	2449	PTTSTTSGPG|TTPS	1.293	0.654								668	1735	RARPTGTAST|ASKE	0.973	0.654		668	3972	TPVITSTELN|TPST	0.976	0.654
669	2516	STTSAPTTST|TSAS	1.293	0.654								669	1773	RTETTMSPLT|NTTT	0.973	0.654		669	3975	ITSTELNTPS|TSSS	0.976	0.654
670	2593	PTTSTTSGPG|TTPS	1.293	0.654								670	1933	ATPTSTLRTA|PPPK	0.973	0.654		670	238	ASSEAITLLT|TPVE	0.973	0.654
671	3108	STTSAPTTST|TSAS	1.293	0.654								671	2308	SSPTSAPITT|VVTM	0.973	0.654		671	443	PTTAEDTSIA|TSTP	0.973	0.654
672	4254	PTTSTTSGPG|TTPS	1.293	0.654								672	2865	SSPTSAPITT|VVTM	0.973	0.654		672	1194	VDSKTQVATS|TEAS	0.973	0.654
673	4318	PTTSTTSGPG|TTPS	1.293	0.654								673	4259	LTELTTTATT|TAST	0.973	0.654		673	1374	STPVTTSTEA|CSSP	0.973	0.654
674	4361	STTSAPTTST|TSAS	1.293	0.654								674	4430	LTELTTTATT|TAST	0.973	0.654		674	1525	LTSIPVSTTT|VASS	0.973	0.654
675	4497	STTSAPTTST|TSAS	1.293	0.654								675	1766	QAETSTPRTE|TTMS	0.97	0.654		675	1878	LTSIPVSTTT|VASS	0.973	0.654
676	4529	STTSAPTTST|TSAS	1.293	0.654								676	2171	LTTTATTPAA|TSNT	0.97	0.654		676	1937	LTSIPVSTTT|VASS	0.973	0.654
677	4566	PTTSTTSGPG|TTPS	1.293	0.654								677	3839	TAHTSTVLTT|TATT	0.97	0.654		677	2095	TAEGSSMTIS|APSE	0.973	0.654
678	4590	PTTSTTSGPG|TTPS	1.293	0.654								678	1	*********M|GAPS	0.967	0.654		678	3320	PVTTYSQASS|SPPI	0.973	0.654
679	1489	PCSTSSSPAQ|TTPP	1.291	0.654								679	2582	TVHTSTVLTT|TATT	0.967	0.654		679	3590	MLLSSTYVTS|SEAS	0.973	0.654
680	3798	TSTISAPTTS|TTST	1.288	0.654								680	3212	PTVISSRATP|SSSP	0.967	0.654		680	99	EMTSIESSVT|SDTP	0.97	0.654
681	3895	STTSPPTSST|SSTP	1.288	0.654								681	4895	MPTATASTVP|SSST	0.967	0.654		681	229	SMPASTMKVA|SSEA	0.97	0.654
682	4764	MVSASVASTS|VASS	1.288	0.654								682	2113	VLTTTTTTVA|TGSM	0.965	0.654		682	1423	STLSATPVDT|STPG	0.97	0.654
683	1867	SSPAQTTPST|TSKT	1.285	0.654								683	2670	VLTTTTTTVA|TGSM	0.965	0.654		683	1923	SSMPTSTPRE|GRPP	0.97	0.654
684	2945	PTTSTTSVPG|TTPS	1.285	0.654								684	2803	TPAATTGTTQ|HSTP	0.965	0.654		684	2523	STLLTSIPVS|TTPV	0.97	0.654
685	3404	TTSTTSTPQT|SISS	1.285	0.654								685	3008	AATTTATTGS|TAIP	0.965	0.654		685	2877	STLLTSIPVS|TTPV	0.97	0.654
686	3446	STTSSPTTST|TSAT	1.285	0.654								686	3236	STATTPTATS|VTAI	0.965	0.654		686	4042	TPHTSTSVTT|RPVT	0.97	0.654
687	3853	TTSTTSTPQT|SISS	1.285	0.654								687	3286	STVLTTTTTT|TRAT	0.965	0.654		687	158	MSTPSEESIS|STMA	0.967	0.654
688	4184	TSTISASTTS|TISA	1.285	0.654								688	3370	VLTTTTTTVA|TGSM	0.965	0.654		688	1901	AVTSTPVTTY|AQVS	0.967	0.654
689	2302	TSASPASTTS|GPGN	1.283	0.654								689	3906	PTTSGSTVTP|SSVP	0.965	0.654		689	1972	ASSSPTTADG|TSMP	0.967	0.654
690	2390	TSATTTSRIS|GPET	1.283	0.654								690	3927	VLTTTTTTVA|TGSM	0.965	0.654		690	2672	LVTTSTGTSS|SPTT	0.967	0.654
691	2630	TSATTTSRIS|GPET	1.283	0.654								691	4060	TPAATTGTTQ|HSTP	0.965	0.654		691	3014	STLSRTPADT|STPV	0.967	0.654
692	4154	TTSGPTTSTT|LAPT	1.283	0.654								692	4660	VLTTTTTTVA|TGSM	0.965	0.654		692	3442	STEASSSPTI|AEGT	0.967	0.654
693	1858	MTSTPGSTSS|SPAQ	1.28	0.654								693	4809	TRATNSTATP|SSTL	0.965	0.654		693	3466	STPLSIMPLS|TTPV	0.967	0.654
694	2561	PISSTTSATT|TSTT	1.28	0.654								694	2173	TTATTPAATS|NTVT	0.962	0.654		694	3727	SVVTSTPVTT|STEA	0.967	0.654
695	2679	SVPTTSTTSA|STTS	1.28	0.654								695	2520	TPFSSPGTAT|ALPA	0.962	0.654		695	3774	VTRFPESSTP|SIPS	0.967	0.654
696	2967	SVPTTSTTSA|STTS	1.28	0.654								696	3283	VHTSTVLTTT|TTTT	0.962	0.654		696	121	PTESRTTSES|TSDS	0.965	0.654
697	3139	TSTTSPPTTS|TTSA	1.28	0.654								697	3777	TPFSSPGTAT|ALPA	0.962	0.654		697	958	VDTSTPVTTS|TEAT	0.965	0.654
698	3814	TSTISSPTTS|TTST	1.28	0.654								698	2288	TSRTTATATP|SKTR	0.959	0.654		698	1929	TPREGRPPLT|SIPV	0.965	0.654
699	2527	SASTTSTTSG|AGTT	1.277	0.654								699	2845	TSRTTATATP|SKTR	0.959	0.654		699	2254	VDTSTPVTTS|TEAT	0.965	0.654
700	3777	SSAPTTNTTS|APTT	1.277	0.654								700	3047	KATSSSSPRT|ATTL	0.959	0.654		700	3198	VDTSTPVTTS|TEAT	0.965	0.654
701	1873	TPSTTSKTTE|TQAS	1.274	0.654								701	3545	TSRTTATATP|SKTR	0.959	0.654		701	4058	SESSRPSTIT|SHTI	0.965	0.654
702	2262	TTLVTTSTTS|TPQT	1.274	0.654								702	4102	TSRTTATATP|SKTR	0.959	0.654		702	273	SLSNSAPSGG|STPL	0.962	0.654
703	2625	PISSTTSATT|TSRI	1.274	0.654								703	4304	KATSSSSPRT|ATTL	0.959	0.654		703	1498	STAVSSSPTP|AEGT	0.962	0.654
704	2730	TTSTISAPTT|STTS	1.274	0.654								704	4731	KATSSSSPRT|ATTL	0.959	0.654		704	1851	STAVSSSPTP|AEGT	0.962	0.654
705	3098	TTSTISAPTT|STTS	1.274	0.654								705	2063	TTTTGFTATP|SSSP	0.957	0.654		705	1624	TAEGSSMTIS|TPSE	0.959	0.654
706	3368	TTLVTTSTTS|TPQT	1.274	0.654								706	2428	ATSSTAMPSS|TPGT	0.957	0.654		706	1776	STLSATPIDT|STPV	0.959	0.654
707	3473	STPQTSKTSA|ATSS	1.274	0.654								707	2620	TTTTGFTATP|SSSP	0.957	0.654		707	4055	TPSSESSRPS|TITS	0.959	0.654
708	3750	TTSTISAPTT|STTS	1.274	0.654								708	3320	TTTTGFTATP|SSSP	0.957	0.654		708	4085	TTSASSTTVN|PEAV	0.959	0.654
709	3906	STPQTSKTSA|ATSS	1.274	0.654								709	4242	ATSSTAMPSS|TPGT	0.957	0.654		709	338	YTEGSTPLTS|TPAS	0.957	0.654
710	4099	TTLVTTSTTS|TPQT	1.274	0.654								710	4354	VATMSTIHPS|STPE	0.957	0.654		710	840	VDSNSPVTTS|TEVS	0.957	0.654
711	4212	STPQTSKTSA|ATSS	1.274	0.654								711	4605	TTTTGFTATP|SSSP	0.957	0.654		711	2807	TSMPTSTPSE|TSTP	0.957	0.654
712	4365	APTTSTTSAS|TAST	1.274	0.654								712	4891	TMATMPTATA|STVP	0.957	0.654		712	3388	LSPTTAEGTS|IPTS	0.957	0.654
713	4501	APTTSTTSAS|TAST	1.274	0.654								713	2123	TGSMATPSSS|TQTS	0.954	0.654		713	3656	VTISEAGTAS|TLPV	0.957	0.654
714	4533	APTTSTTSAS|TAST	1.274	0.654								714	2680	TGSMATPSSS|TQTS	0.954	0.654		714	3722	TLSTPSVVTS|TPVT	0.957	0.654
715	3485	SSTTSGSGTT|PSPV	1.272	0.654								715	3287	TVLTTTTTTT|RATG	0.954	0.654		715	3735	TTSTEAISSS|ATLD	0.957	0.654
716	3918	SSTTSGSGTT|PSPV	1.272	0.654								716	3380	TGSMATPSSS|TQTS	0.954	0.654		716	3997	TKEFTTPAMT|TAAP	0.957	0.654
717	4224	SSTTSGSGTT|PSPV	1.272	0.654								717	3937	TGSMATPSSS|TQTS	0.954	0.654		717	4120	TAVPTNTTIK|SNPT	0.957	0.654
718	2330	TTSITSAPTT|STTS	1.269	0.654								718	4670	TGSMATPSSS|TQTS	0.954	0.654		718	196	PLTTSTQASS|SPTT	0.954	0.654
719	2362	TTSITSAPTT|STTS	1.269	0.654								719	4828	LTELTTTATT|TAAT	0.954	0.654		719	391	SMLTSTLSEG|STPL	0.954	0.654
720	3790	TSTTSAPITS|TISA	1.269	0.654								720	2800	TSHTPAATTG|TTQH	0.951	0.654		720	525	MSVSTMPVAS|SEAS	0.954	0.654
721	3100	STISAPTTST|TSAP	1.266	0.654								721	3210	TTPTVISSRA|TPSS	0.951	0.654		721	612	TSSEASSSST|TAEG	0.954	0.654
722	3752	STISAPTTST|TSAP	1.266	0.654								722	4057	TSHTPAATTG|TTQH	0.951	0.654		722	640	ITSMSVSTTL|VASS	0.954	0.654
723	4400	TRTTSASTAS|TTSG	1.266	0.654								723	4639	PTTSGSTVTP|SSIP	0.951	0.654		723	1432	TSTPGTTSAE|ATSS	0.954	0.654
724	2339	TSTTSAPTSS|TTSG	1.264	0.654								724	1495	SSSGPVTVTP|SAPG	0.948	0.654		724	1891	SETNTLSTTP|AVTS	0.954	0.654
725	3785	TSAPTTSTTS|APIT	1.264	0.654								725	1759	TSELSTSQAE|TSTP	0.948	0.654		725	2234	MPVSTMPVVT|SEAS	0.954	0.654
726	4267	SPVPSTSTTS|AATT	1.264	0.654								726	2025	TAHTSTVLTA|TATT	0.948	0.654		726	3001	MSVSTMPVAS|SEAS	0.954	0.654
727	3680	STTSAPTTST|TPAS	1.258	0.654								727	2424	PSTPATSSTA|MPSS	0.948	0.654		727	524	SMSVSTMPVA|SSEA	0.951	0.654
728	3185	STTSTTPGPG|TTPS	1.255	0.654								728	4238	PSTPATSSTA|MPSS	0.948	0.654		728	553	TSSEASSSST|TPEG	0.951	0.654
729	4116	SAPTTSTIPA|STPS	1.255	0.654								729	2586	STVLTTTATT|TGAT	0.946	0.654		729	609	FVTTSSEASS|SSTT	0.951	0.654
730	4546	TTSGPGTSLS|PVPT	1.255	0.654								730	2618	LTTTTTGFTA|TPSS	0.946	0.654		730	669	VTTSTEATSS|STTA	0.951	0.654
731	4605	VPTTSTTPVS|KTST	1.255	0.654								731	2628	TPSSSPGTAR|TLPV	0.946	0.654		731	727	PVTTSTEASS|SPTT	0.951	0.654
732	1502	PTTSKTTETR|ASGS	1.253	0.654								732	4654	TTHTARVLTT|TTTT	0.946	0.654		732	1140	PVTTSTEASS|SPTT	0.951	0.654
733	1555	PATSTSSMST|TAPG	1.253	0.654								733	4888	VVTTMATMPT|ATAS	0.946	0.654		733	1983	SMPTPAYSEG|STPL	0.951	0.654
734	1928	PATSTSSMST|TAPG	1.253	0.654								734	4832	TTTATTTAAT|GSTA	0.943	0.654		734	2436	PVTTSTEASS|SPTT	0.951	0.654
735	2501	PRPVPTTSTT|SSPT	1.253	0.654								735	4837	TTAATGSTAT|LSST	0.943	0.654		735	2790	PVTTSTEASS|SPTT	0.951	0.654
736	3112	APTTSTTSAS|TASK	1.253	0.654								736	4873	TATASSTLGT|AHTP	0.943	0.654		736	3000	SMSVSTMPVA|SSEA	0.951	0.654
737	3133	PSPIPTTSTT|SPPT	1.253	0.654								737	1972	TALPALRSTA|TTPT	0.94	0.654		737	3026	PVTTSTEASS|SPTT	0.951	0.654
738	4544	ASTTSGPGTS|LSPV	1.253	0.654								738	2090	TTPTTRGSTV|TPSS	0.94	0.654		738	4014	VTMSTAPSTP|RTTS	0.951	0.654
739	1505	SKTTETRASG|SSAP	1.25	0.654								739	2529	TALPALRSTA|TTPT	0.94	0.654		739	4095	PEAVTTMTTR|TKPS	0.951	0.654
740	1506	KTTETRASGS|SAPS	1.25	0.654								740	2647	TTPTTRGSTV|TPSS	0.94	0.654		740	165	SISSTMAFVS|TAPL	0.948	0.654
741	2520	APTTSTTSAS|TTST	1.25	0.654								741	2759	TTATTHGRSL|SPSS	0.94	0.654		741	2773	ASSEASTVST|TAVD	0.948	0.654
742	2611	TSITSAPTTS|TNSA	1.25	0.654								742	3229	TALPALRSTA|TTPT	0.94	0.654		742	3672	STPVITSTQV|SSSP	0.948	0.654
743	2878	TSTATTSTTS|GPGT	1.25	0.654								743	3347	TTPTTRGSTV|TPSS	0.94	0.654		743	166	ISSTMAFVST|APLP	0.946	0.654
744	1519	SSTPGTVSLS|TART	1.247	0.654								744	3540	GHTRGTSRTT|ATAT	0.94	0.654		744	322	SSSPTTAEGT|SIPT	0.946	0.654
745	1892	SSTPGTVSLS|TART	1.247	0.654								745	3786	TALPALRSTA|TTPT	0.94	0.654		745	347	STPASTMPVA|TSEM	0.946	0.654
746	2490	TTSTTSGPET|TPRP	1.247	0.654								746	4016	TTATTHGRSL|SPSS	0.94	0.654		746	1019	SNTPLTTSTE|ASSP	0.946	0.654
747	3769	TTSAPTSTSS|APTT	1.247	0.654								747	4514	TALPALRSTA|TTPT	0.94	0.654		747	1148	SSSPTTAEGT|SIPT	0.946	0.654
748	2291	ARTTSAPTTR|TTSA	1.245	0.654								748	4840	ATGSTATLSS|TPGT	0.94	0.654		748	1542	SLSTTPAVTS|TPVT	0.946	0.654
749	1376	SPRTRLPTAS|ASLP	1.242	0.654								749	1623	TELETATTTT|TQAL	0.938	0.654		749	1881	IPVSTTTVAS|SETN	0.946	0.654
750	2486	TSAATTSTTS|GPET	1.242	0.654								750	2297	PSKTRTSTLL|PSSP	0.938	0.654		750	2013	TLSTTPVDTS|TPAT	0.946	0.654
751	2610	TTSITSAPTT|STNS	1.242	0.654								751	2854	PSKTRTSTLL|PSSP	0.938	0.654		751	2444	SSSPTTAEGT|SIPT	0.946	0.654
752	4283	TSAPTTRTTS|APTS	1.242	0.654								752	3144	LTELTTAATT|TAAT	0.938	0.654		752	2587	SMPVSTKPLA|SSEA	0.946	0.654
753	4397	APTTRTTSAS|TAST	1.242	0.654								753	3554	PSKTRTSTLL|PSSP	0.938	0.654		753	2681	SSPTTAEGSS|MPTS	0.946	0.654
754	3425	SAPTSSTISA|RTTS	1.239	0.654								754	3878	TTTGFTVTPS|SSPG	0.938	0.654		754	2738	ASSSPTTAEG|TSMR	0.946	0.654
755	3722	TSTPQTTTSS|APTS	1.239	0.654								755	4111	PSKTRTSTLL|PSSP	0.938	0.654		755	3007	PVASSEASTL|SRTP	0.946	0.654
756	2678	ISVPTTSTTS|ASTT	1.236	0.654								756	4290	VLTSPATTPT|ATSS	0.938	0.654		756	3085	PVVTSTEVSS|SPTP	0.946	0.654
757	2680	VPTTSTTSAS|TTST	1.236	0.654								757	4401	LTELTTAATT|TAAT	0.938	0.654		757	3739	EAISSSATLD|STTM	0.946	0.654
758	2966	ISVPTTSTTS|ASTT	1.236	0.654								758	1920	TTTATTTAST|GSTA	0.935	0.654		758	3799	EGSSSPTTLE|GTTT	0.946	0.654
759	2968	VPTTSTTSAS|TTST	1.236	0.654								759	4263	TTTATTTAST|GSTA	0.935	0.654		759	2803	TAEVTSMPTS|TPSE	0.943	0.654
760	3118	TSASTASKTS|GLGT	1.236	0.654								760	4434	TTTATTTAST|GSTA	0.935	0.654		760	3492	VDTSTPVTTS|SPTN	0.943	0.654
761	3894	TSTTSPPTSS|TSST	1.236	0.654								761	1896	STPATSSTAT|PSST	0.932	0.654		761	3788	VYTSMSMTTA|SEGS	0.943	0.654
762	4237	VPTTSTTSAS|TTST	1.236	0.654								762	2106	GTTHTATVLT|TTTT	0.932	0.654		762	3230	MTPLTSVPVS|NTPV	0.94	0.654
763	4453	VPTTSTTSAS|TTST	1.236	0.654								763	2292	TATATPSKTR|TSTL	0.932	0.654		763	3380	VTTSTEASLS|PTTA	0.94	0.654
764	2843	TTSSPVPTTS|TTSA	1.234	0.654								764	2758	NTTATTHGRS|LSPS	0.932	0.654		764	3610	VDRSTPVTTS|TQSN	0.94	0.654
765	2870	TSVPTSSTTS|TATT	1.234	0.654								765	2849	TATATPSKTR|TSTL	0.932	0.654		765	3651	VSTTSVTISE|AGTA	0.94	0.654
766	3670	TSSITSTTQT|STTS	1.234	0.654								766	2982	STPATSSTAT|PSST	0.932	0.654		766	73	AANTATGTTS|TNVV	0.938	0.654
767	3815	STISSPTTST|TSTP	1.234	0.654								767	3001	ILTEQTTAAT|TTAT	0.932	0.654		767	427	VDSKTFVTTA|SEAS	0.938	0.654
768	2108	TATSVTQGTH|TTPV	1.231	0.654								768	3363	GTTHTATVLT|TTTT	0.932	0.654		768	938	MPDSTTPVVS|SEAR	0.938	0.654
769	2305	SPASTTSGPG|NTPS	1.231	0.654								769	3502	HTPAATTSTT|QHST	0.932	0.654		769	1737	RSSPTTSEGT|SMPN	0.938	0.654
770	2376	APTTSTTSAR|TSST	1.231	0.654								770	3549	TATATPSKTR|TSTL	0.932	0.654		770	2024	PATTSTEGSS|SPTT	0.938	0.654
771	2480	APKSSTTSAA|TTST	1.228	0.654								771	3682	STPATSSTAT|PSST	0.932	0.654		771	3435	SNTLVTTSTE|ASSS	0.938	0.654
772	2776	ATTTSTTSAT|TTST	1.228	0.654								772	4015	NTTATTHGRS|LSPS	0.932	0.654		772	466	MPVSTTPVAS|SEAS	0.935	0.654
773	2812	STTSAPISST|TSTP	1.228	0.654								773	4106	TATATPSKTR|TSTL	0.932	0.654		773	912	RSSPTTSEGT|SMPT	0.935	0.654
774	3424	TSAPTSSTIS|ARTT	1.228	0.654								774	2303	STLLPSSPTS|APIT	0.929	0.654		774	1444	SSPTTAEGIS|IPTS	0.935	0.654
775	2286	TSAPTARTTS|APTT	1.226	0.654								775	2860	STLLPSSPTS|APIT	0.929	0.654		775	1747	SMPNSTPSEG|TTPL	0.935	0.654
776	2524	STTSASTTST|TSGA	1.226	0.654								776	3560	STLLPSSPTS|APIT	0.929	0.654		776	2208	RSSPTTSEGT|SMPT	0.935	0.654
777	2649	PTASTTSAST|TSTT	1.226	0.654								777	4117	STLLPSSPTS|APIT	0.929	0.654		777	2743	TTAEGTSMRI|STPS	0.935	0.654
778	2924	STTSAPTSST|TSAT	1.226	0.654								778	4831	LTTTATTTAA|TGST	0.929	0.654		778	3531	MPVSTTPVAS|SEAS	0.935	0.654
779	3062	TSASTTSITS|GPGT	1.226	0.654								779	2243	TSHTLAATTG|TTQH	0.924	0.654		779	129	ESTSDSTTLF|PSST	0.932	0.654
780	3065	STTSITSGPG|TTPS	1.226	0.654								780	4375	LTTKATTTRA|TSST	0.924	0.654		780	901	TSTPVTNSTE|ARSS	0.932	0.654
781	4201	STISSPTSST|TSTP	1.226	0.654								781	2151	ATGSTTNPSS|TPGT	0.921	0.654		781	1127	ASTLSTTPVD|TSIP	0.932	0.654
782	2406	SPVPTTSTTS|ATTT	1.217	0.654								782	2451	TATTTESTGS|TATP	0.921	0.654		782	1241	ASSEASTLST|SPVD	0.932	0.654
783	2873	PTSSTTSTAT|TSTT	1.217	0.654								783	2708	ATGSTTNPSS|TPGT	0.921	0.654		783	2197	TSTPVTNSTE|ARSS	0.932	0.654
784	3021	TPSAPTTSTT|LAPT	1.217	0.654								784	3217	SRATPSSSPG|TATA	0.921	0.654		784	2315	SNTPFTTSTE|ASSP	0.932	0.654
785	3484	TSSTTSGSGT|TPSP	1.217	0.654								785	3408	ATGSTTNPSS|TPGT	0.921	0.654		785	2594	PLASSEASTL|STTP	0.932	0.654
786	3917	TSSTTSGSGT|TPSP	1.217	0.654								786	3708	TATTTESTGS|TATP	0.921	0.654		786	2600	ASTLSTTPVD|TSIP	0.932	0.654
787	4223	TSSTTSGSGT|TPSP	1.217	0.654								787	3965	ATGSTTNPSS|TPGT	0.921	0.654		787	2895	ASTLSTTPVD|TSIP	0.932	0.654
788	1865	TSSSPAQTTP|STTS	1.215	0.654								788	4698	ATGSTTNPSS|TPGT	0.921	0.654		788	3204	VTTSTEATSS|TTAE	0.932	0.654
789	2867	TRTTSVPTSS|TTST	1.215	0.654								789	2116	TTTTTVATGS|MATP	0.918	0.654		789	3594	STYVTSSEAS|TPST	0.932	0.654
790	4767	ASVASTSVAS|SSVA	1.215	0.654								790	2673	TTTTTVATGS|MATP	0.918	0.654		790	3877	ITSERSTPLT|TLLV	0.932	0.654
791	2462	SPVPTTSTTS|APTT	1.212	0.654								791	3373	TTTTTVATGS|MATP	0.918	0.654		791	559	SSSTTPEGTS|IPTS	0.929	0.654
792	2542	SPVPTTSTTS|APTT	1.212	0.654								792	3930	TTTTTVATGS|MATP	0.918	0.654		792	604	ADSNTFVTTS|SEAS	0.929	0.654
793	2582	SPVPTTSTTS|APTT	1.212	0.654								793	4663	TTTTTVATGS|MATP	0.918	0.654		793	655	ASTLSTTPVD|SNTP	0.929	0.654
794	2710	SPVPTTSTTS|APTT	1.212	0.654								794	5001	PVSSAPLSSP|SPAP	0.918	0.654		794	665	SNTPVTTSTE|ATSS	0.929	0.654
795	2846	SPVPTTSTTS|APTT	1.212	0.654								795	1734	SRARPTGTAS|TASK	0.916	0.654		795	1009	ASTLSTTPVD|SNTP	0.929	0.654
796	2894	SPVPTTSTTS|APTT	1.212	0.654								796	2291	TTATATPSKT|RTST	0.916	0.654		796	1271	TAEGTSLPTS|TTSE	0.929	0.654
797	2990	SPVPTTSTTS|APTT	1.212	0.654								797	2848	TTATATPSKT|RTST	0.916	0.654		797	1999	MPLSTTLVVS|SEAS	0.929	0.654
798	3078	SPVPTTSTTS|APTT	1.212	0.654								798	3548	TTATATPSKT|RTST	0.916	0.654		798	3502	SPTNSSPTTA|EVTS	0.929	0.654
799	4192	TSTISAPTTS|TISS	1.212	0.654								799	4105	TTATATPSKT|RTST	0.916	0.654		799	3979	ELNTPSTSSS|STTT	0.929	0.654
800	4307	SPVPTTSTTS|APTT	1.212	0.654								800	2087	STTTTPTTRG|STVT	0.913	0.654		800	950	ARTLSATPVD|TSTP	0.927	0.654
801	4355	SPVPTTSTTS|APTT	1.212	0.654								801	2445	LTELTTTATT|TEST	0.913	0.654		801	1516	STPSEGSTAL|TSIP	0.927	0.654
802	4387	SPVPTTSTTS|APTT	1.212	0.654								802	2644	STTTTPTTRG|STVT	0.913	0.654		802	1775	ASTLSATPID|TSTP	0.927	0.654
803	4419	SPVPTTSTTS|APTT	1.212	0.654								803	3097	MATMSTIHPS|STPE	0.913	0.654		803	1869	STPSEGSTAL|TSIP	0.927	0.654
804	4491	SPVPTTSTTS|APTT	1.212	0.654								804	3344	STTTTPTTRG|STVT	0.913	0.654		804	2029	TEGSSSPTTA|GGTS	0.927	0.654
805	4523	SPVPTTSTTS|APTT	1.212	0.654								805	1452	QPSLSASTEP|AVPT	0.91	0.654		805	2159	SMQTSTYSDR|RTPL	0.927	0.654
806	4555	SPVPTTSTTS|APTT	1.212	0.654								806	1976	ALRSTATTPT|ATSV	0.91	0.654		806	3033	ASSSPTTAEG|TGIP	0.927	0.654
807	4579	SPVPTTSTTS|APTT	1.212	0.654								807	2290	RTTATATPSK|TRTS	0.91	0.654		807	3561	SQASSSPATL|QVTT	0.927	0.654
808	4761	STSMVSASVA|STSV	1.212	0.654								808	2847	RTTATATPSK|TRTS	0.91	0.654		808	211	ESTTIPKSTN|SEGS	0.924	0.654
809	4294	PTSSMTSGPG|TTPS	1.209	0.654								809	3116	TVLTTKATTT|RATS	0.91	0.654		809	434	TTASEASSSP|TTAE	0.924	0.654
810	4772	TSVASSSVAS|SSVA	1.209	0.654								810	3233	ALRSTATTPT|ATSV	0.91	0.654		810	1318	VVTSNEVSSS|PTPA	0.924	0.654
811	4774	VASSSVASSS|VAYS	1.209	0.654								811	3547	RTTATATPSK|TRTS	0.91	0.654		811	1375	TPVTTSTEAC|SSPT	0.924	0.654
812	2557	TTSAPISSTT|SATT	1.207	0.654								812	4104	RTTATATPSK|TRTS	0.91	0.654		812	1560	ASSSPTTADG|TSMQ	0.924	0.654
813	3421	SSTTSAPTSS|TISA	1.207	0.654								813	4373	TVLTTKATTT|RATS	0.91	0.654		813	1887	TVASSETNTL|STTP	0.924	0.654
814	3027	TSTTLAPTTS|TTSA	1.204	0.654								814	4902	TVPSSSTVGT|TRTP	0.91	0.654		814	1899	TPAVTSTPVT|TYAQ	0.924	0.654
815	3028	STTLAPTTST|TSAP	1.204	0.654								815	1462	AVPTPTQTTA|TEKT	0.908	0.654		815	3668	PVDTSTPVIT|STQV	0.924	0.654
816	4160	TSTTLAPTTS|TTSA	1.204	0.654								816	3292	TTTTTRATGS|VATP	0.908	0.654		816	584	MPVSTRLVVS|SEAS	0.921	0.654
817	4161	STTLAPTTST|TSAP	1.204	0.654								817	3843	STVLTTTATT|TRAT	0.908	0.654		817	1174	MPVSTTLVVS|SEAN	0.921	0.654
818	4337	STTSAPITST|TSGP	1.204	0.654								818	3877	TTTTGFTVTP|SSSP	0.908	0.654		818	2582	STPLRSMPVS|TKPL	0.921	0.654
819	3141	TTSPPTTSTT|SAST	1.201	0.654								819	1960	SKATPSSSPG|TATA	0.905	0.654		819	3151	AHSSPTTSEG|TSMP	0.921	0.654
820	3200	VPTTSTASVS|KTST	1.198	0.654								820	2112	TVLTTTTTTV|ATGS	0.905	0.654		820	3392	TAEGTSIPTS|SPSE	0.921	0.654
821	3792	TTSAPITSTI|SAPT	1.198	0.654								821	2172	TTTATTPAAT|SNTV	0.905	0.654		821	4071	IPPTFPPAHS|STPP	0.921	0.654
822	3887	STTSFHTTST|TSPP	1.198	0.654								822	2669	TVLTTTTTTV|ATGS	0.905	0.654		822	299	SEASTLSTTP|AATN	0.918	0.654
823	3931	VPTTSTASVS|KTST	1.198	0.654								823	3369	TVLTTTTTTV|ATGS	0.905	0.654		823	1527	SIPVSTTTVA|SSEI	0.918	0.654
824	3413	TSISSAPTSS|TTSA	1.196	0.654								824	3926	TVLTTTTTTV|ATGS	0.905	0.654		824	1939	SIPVSTTTVA|SSEI	0.918	0.654
825	3862	TSISSAPTSS|TTSA	1.196	0.654								825	4502	SKATPSSSPG|TATA	0.905	0.654		825	3661	AGTASTLPVD|TSTP	0.918	0.654
826	2377	PTTSTTSART|SSTT	1.193	0.654								826	3186	TGSTATASST|RATA	0.902	0.654		826	3790	TSMSMTTASE|GSSS	0.918	0.654
827	2648	VPTASTTSAS|TTST	1.193	0.654								827	3509	STTQHSTPAL|SSPH	0.902	0.654		827	3802	SSPTTLEGTT|TMPM	0.918	0.654
828	2357	PSPVPTTSIT|SAPT	1.188	0.654								828	1737	RPTGTASTAS|KEPL	0.899	0.654		828	136	TLFPSSTEDT|SSPT	0.916	0.654
829	3431	TISARTTSII|SAPT	1.188	0.654								829	2012	ATMSTATPSS|TPET	0.899	0.654		829	445	TAEDTSIATS|TPSE	0.916	0.654
830	4185	STISASTTST|ISAP	1.188	0.654								830	2509	ATTPTVTSSK|ATPF	0.899	0.654		830	1123	VSSEASTLST|TPVD	0.916	0.654
831	4395	TSAPTTRTTS|ASTA	1.188	0.654								831	2569	ATMSTATPSS|TPET	0.899	0.654		831	1300	TSPEASTLLT|TPVD	0.916	0.654
832	2521	PTTSTTSAST|TSTT	1.185	0.654								832	3269	ATMSTATPSS|TPET	0.899	0.654		832	1612	QVTASTEASS|STTA	0.916	0.654
833	2530	TTSTTSGAGT|TPSP	1.185	0.654								833	3766	ATTPTVTSSK|ATPF	0.899	0.654		833	2007	VSSEASTLST|TPVD	0.916	0.654
834	2681	PTTSTTSAST|TSTT	1.185	0.654								834	3826	ATMSTATPSS|TPET	0.899	0.654		834	3113	STPLTGVPVS|TTPV	0.916	0.654
835	2731	TSTISAPTTS|TTSA	1.185	0.654								835	4273	GSTATPSSTP|GTAP	0.899	0.654		835	3362	VSSEASTLST|TPVD	0.916	0.654
836	2969	PTTSTTSAST|TSTT	1.185	0.654								836	4554	ATMSTATPSS|TPET	0.899	0.654		836	3669	VDTSTPVITS|TQVS	0.916	0.654
837	3099	TSTISAPTTS|TTSA	1.185	0.654								837	4897	TATASTVPSS|STVG	0.899	0.654		837	3707	TMPVSTTRVT|SSEG	0.916	0.654
838	3635	VTSTSVTAPS|TPSG	1.185	0.654								838	3208	TATTPTVISS|RATP	0.897	0.654		838	432	FVTTASEASS|SPTT	0.913	0.654
839	3751	TSTISAPTTS|TTSA	1.185	0.654								839	3703	TKLTTTATTT|ESTG	0.897	0.654		839	922	SMPTSTPGEG|STPL	0.913	0.654
840	4238	PTTSTTSAST|TSTT	1.185	0.654								840	1484	RSTAALTSQT|GSSS	0.894	0.654		840	1252	PVDTSTPVTT|SAET	0.913	0.654
841	2299	TRTTSASPAS|TTSG	1.182	0.654								841	1691	EPTVPGVATS|TLPT	0.894	0.654		841	2736	AEASSSPTTA|EGTS	0.913	0.654
842	3919	STTSGSGTTP|SPVP	1.182	0.654								842	2483	VTVPTGSTAT|ASST	0.894	0.654		842	2972	AEASSSPTTA|EGTS	0.913	0.654
843	4225	STTSGSGTTP|SPVP	1.182	0.654								843	2510	TTPTVTSSKA|TPFS	0.894	0.654		843	3360	PVVSSEASTL|STTP	0.913	0.654
844	2481	PKSSTTSAAT|TSTT	1.179	0.654								844	3182	VTVPTGSTAT|ASST	0.894	0.654		844	3730	TSTPVTTSTE|AISS	0.913	0.654
845	2597	TTSGPGTTPS|AVPT	1.179	0.654								845	3740	VTVPTGSTAT|ASST	0.894	0.654		845	3856	LTSTKAGSFS|IPAE	0.913	0.654
846	3870	SSTTSAPTAS|TISA	1.177	0.654								846	3767	TTPTVTSSKA|TPFS	0.894	0.654		846	332	SIPTSTYTEG|STPL	0.91	0.654
847	4429	APTTRTTPAS|TAST	1.177	0.654								847	4468	VTVPTGSTAT|ASST	0.894	0.654		847	2083	QVTNSTEASS|SATA	0.91	0.654
848	2326	ISAPTTSITS|APTT	1.174	0.654								848	4896	PTATASTVPS|SSTV	0.894	0.654		848	2883	IPVSTTPVAS|SEAS	0.91	0.654
849	3773	PTSTSSAPTT|NTTS	1.174	0.654								849	3497	STVTSHTPAA|TTST	0.891	0.654		849	4093	VNPEAVTTMT|TRTK	0.91	0.654
850	3903	STSSTPQTSK|TSAA	1.174	0.654								850	4567	TVHTSTVLTA|TATT	0.891	0.654		850	205	SSPTTPESTT|IPKS	0.908	0.654
851	3904	TSSTPQTSKT|SAAT	1.174	0.654								851	1441	CGPSPAPGTS|PQPS	0.889	0.654		851	981	SIPTSTPSEG|TTPL	0.908	0.654
852	4398	PTTRTTSAST|ASTT	1.174	0.654								852	1951	TATTPTVTSS|KATP	0.889	0.654		852	1614	TASTEASSST|TAEG	0.908	0.654
853	1868	SPAQTTPSTT|SKTT	1.171	0.654								853	2149	ITATGSTTNP|SSTP	0.889	0.654		853	1895	TLSTTPAVTS|TPVT	0.908	0.654
854	3459	TTTSTTSAPT|SSTT	1.171	0.654								854	2508	TATTPTVTSS|KATP	0.889	0.654		854	3086	VVTSTEVSSS|PTPA	0.908	0.654
855	3877	TASTISAPTT|STTS	1.171	0.654								855	2706	ITATGSTTNP|SSTP	0.889	0.654		855	3236	VPVSNTPVAS|SEAS	0.908	0.654
856	4270	PSTSTTSAAT|TSTT	1.171	0.654								856	3406	ITATGSTTNP|SSTP	0.889	0.654		856	3729	VTSTPVTTST|EAIS	0.908	0.654
857	3011	TSTISAPTTS|TPSA	1.168	0.654								857	3765	TATTPTVTSS|KATP	0.889	0.654		857	4052	RPVTPSSESS|RPST	0.908	0.654
858	3437	TSIISAPTTS|TTSS	1.168	0.654								858	3963	ITATGSTTNP|SSTP	0.889	0.654		858	4080	SSTPPTTSAS|STTV	0.908	0.654
859	3471	TTSTPQTSKT|SAAT	1.168	0.654								859	4268	TTASTGSTAT|PSST	0.889	0.654		859	4081	STPPTTSASS|TTVN	0.908	0.654
860	4139	TSAPTTSTTS|APTH	1.168	0.654								860	4439	TTASTGSTAT|PSST	0.889	0.654		860	544	PVDTSTPVTT|SSEA	0.905	0.654
861	4210	TTSTPQTSKT|SAAT	1.168	0.654								861	4493	TATTPTVTSS|KATP	0.889	0.654		861	3094	SSPTPAEGTS|MPIS	0.905	0.654
862	2932	STTSATTTST|ISVP	1.166	0.654								862	4696	ITATGSTTNP|SSTP	0.889	0.654		862	3235	SVPVSNTPVA|SSEA	0.905	0.654
863	3450	SPTTSTTSAT|TTST	1.166	0.654								863	2287	ATSRTTATAT|PSKT	0.886	0.654		863	3446	SSSPTIAEGT|SLPT	0.905	0.654
864	4264	TTPSPVPSTS|TTSA	1.166	0.654								864	2736	AATSSTVTPS|SALG	0.886	0.654		864	3817	TTSERSTLLT|TVLI	0.905	0.654
865	4269	VPSTSTTSAA|TTST	1.166	0.654								865	2844	ATSRTTATAT|PSKT	0.886	0.654		865	4109	TRTTSFPTVT|TTAV	0.905	0.654
866	4425	STTSAPTTRT|TPAS	1.166	0.654								866	3010	TTTATTGSTA|IPSS	0.886	0.654		866	197	LTTSTQASSS|PTTP	0.902	0.654
867	3201	PTTSTASVSK|TSTS	1.163	0.654								867	3436	AATSSTVTPS|SALG	0.886	0.654		867	1265	TSSSPTTAEG|TSLP	0.902	0.654
868	3885	TTSTTSFHTT|STTS	1.163	0.654								868	3498	TVTSHTPAAT|TSTT	0.886	0.654		868	1488	PVDSNSPVVT|STAV	0.902	0.654
869	3932	PTTSTASVSK|TSTS	1.163	0.654								869	3849	TATTTRATGS|VATP	0.886	0.654		869	1841	PVDSNSPVVT|STAV	0.902	0.654
870	4330	PSPVPTTSTT|SAPI	1.163	0.654								870	3993	AATSSTVTPS|SALG	0.886	0.654		870	2041	TSIQTSTPSE|RTTP	0.902	0.654
871	2274	QTSTTYAHTT|STTS	1.16	0.654								871	4101	ATSRTTATAT|PSKT	0.886	0.654		871	2740	SSPTTAEGTS|MRIS	0.902	0.654
872	2384	ARTSSTTSAT|TTSR	1.16	0.654								872	4381	TTRATSSTST|PSST	0.886	0.654		872	2920	TTAEGTSMPI|STPS	0.902	0.654
873	4268	PVPSTSTTSA|ATTS	1.16	0.654								873	1764	TSQAETSTPR|TETT	0.883	0.654		873	2964	TRTPVTTSAE|ASSS	0.902	0.654
874	2555	TSTTSAPISS|TTSA	1.158	0.654								874	1926	TASTGSTATP|TSTL	0.883	0.654		874	3608	PSVDRSTPVT|TSTQ	0.902	0.654
875	4194	TISAPTTSTI|SSPT	1.158	0.654								875	1980	TATTPTATSV|TPIP	0.883	0.654		875	3649	MPVSTTSVTI|SEAG	0.902	0.654
876	4342	PITSTTSGPG|STPS	1.158	0.654								876	1930	GSTATPTSTL|RTAP	0.88	0.654		876	4012	TYVTMSTAPS|TPRT	0.902	0.654
877	3047	STPTSSTTSS|PQTS	1.155	0.654								877	2035	TATTTGATGS|VATP	0.88	0.654		877	615	EASSSSTTAE|GTSM	0.899	0.654
878	3799	STISAPTTST|TSTP	1.155	0.654								878	2592	TATTTGATGS|VATP	0.88	0.654		878	971	TSSPTTAEGT|SIPT	0.899	0.654
879	4393	STTSAPTTRT|TSAS	1.155	0.654								879	2837	TTPGHTRATS|RTTA	0.88	0.654		879	1726	NSTPVTTSTE|ARSS	0.899	0.654
880	1563	STTAPGTSVV|SSKP	1.152	0.654								880	3019	AIPSSTPGTA|PPPK	0.88	0.654		880	1796	TSSPTTAEGT|SIPT	0.899	0.654
881	1936	STTAPGTSVV|SSKP	1.152	0.654								881	3060	LPVLTSTATK|STAT	0.88	0.654		881	2267	TSSPTTAEGT|SIPT	0.899	0.654
882	2237	TAPSTPSGRA|TSPT	1.152	0.654								882	3191	TASSTRATAG|TLKV	0.88	0.654		882	3655	SVTISEAGTA|STLP	0.899	0.654
883	2259	SRTTTLVTTS|TTST	1.152	0.654								883	3246	VTAIPSSSLG|TAWT	0.88	0.654		883	3807	LEGTTTMPMS|TTSE	0.899	0.654
884	2558	TSAPISSTTS|ATTT	1.152	0.654								884	4317	LPVLTSTATK|STAT	0.88	0.654		884	915	PTTSEGTSMP|TSTP	0.897	0.654
885	2834	TTSTTSGPGT|TSSP	1.152	0.654								885	4577	TATTTGATGS|VATP	0.88	0.654		885	1030	SSPPPTAEGT|SMPT	0.897	0.654
886	3343	TAPSTPSGRA|TSPT	1.152	0.654								886	4744	LPVLTSTATK|STAT	0.88	0.654		886	1475	PVANSEASTL|STTP	0.897	0.654
887	3365	SRTTTLVTTS|TTST	1.152	0.654								887	3458	NTTATTHGRS|LPPS	0.878	0.654		887	1716	ISTLSTTPVD|NSTP	0.897	0.654
888	3641	TAPSTPSGRA|TSPT	1.152	0.654								888	2030	TVLTATATTT|GATG	0.872	0.654		888	2211	PTTSEGTSMP|TSTP	0.897	0.654
889	4074	TAPSTPSGRA|TSPT	1.152	0.654								889	2735	PAATSSTVTP|SSAL	0.872	0.654		889	2222	STPSEGSTPF|TSMP	0.897	0.654
890	4096	SRTTTLVTTS|TTST	1.152	0.654								890	3435	PAATSSTVTP|SSAL	0.872	0.654		890	2326	SSPPPTAEGT|SMPT	0.897	0.654
891	4121	STIPASTPST|TSAP	1.152	0.654								891	3956	LITTATTITA|TGST	0.872	0.654		891	2916	SSSPTTAEGT|SMPI	0.897	0.654
892	2743	SATTTSTTSA|PTPR	1.149	0.654								892	3992	PAATSSTVTP|SSAL	0.872	0.654		892	2975	SSSPTTAEGT|SMPI	0.897	0.654
893	2928	APTSSTTSAT|TTST	1.149	0.654								893	4572	TVLTATATTT|GATG	0.872	0.654		893	3155	PTTSEGTSMP|TSTP	0.897	0.654
894	4343	ITSTTSGPGS|TPSP	1.149	0.654								894	4795	TTHTSTVLTT|TATM	0.872	0.654		894	3376	TSTPVTTSTE|ASLS	0.897	0.654
895	3177	PRTSTTSAST|TSTT	1.147	0.654								895	2061	PTTTTTGFTA|TPSS	0.87	0.654		895	3471	IMPLSTTPVA|SSEA	0.897	0.654
896	2062	ITRPPKTVAT|TRPT	1.144	0.654								896	2664	TTHTPTVLTT|TTTT	0.87	0.654		896	122	TESRTTSEST|SDST	0.894	0.654
897	2242	PSGRATSPTQ|STSS	1.144	0.654								897	3028	APPPKVLTST|ATTP	0.87	0.654		897	1644	SIPVSTTPVA|SPEA	0.894	0.654
898	3020	STPSAPTTST|TLAP	1.144	0.654								898	3318	PTTTTTGFTA|TPSS	0.87	0.654		898	1783	IDTSTPVTTS|TEAT	0.894	0.654
899	3348	PSGRATSPTQ|STSS	1.144	0.654								899	3921	TTHTPTVLTT|TTTT	0.87	0.654		899	2037	TAGGTSIQTS|TPSE	0.894	0.654
900	3646	PSGRATSPTQ|STSS	1.144	0.654								900	4603	PTTTTTGFTA|TPSS	0.87	0.654		900	2213	TSEGTSMPTS|TPSE	0.894	0.654
901	3871	STTSAPTAST|ISAP	1.144	0.654								901	4889	VTTMATMPTA|TAST	0.87	0.654		901	2528	SIPVSTTPVA|SPEA	0.894	0.654
902	4079	PSGRATSPTQ|STSS	1.144	0.654								902	2046	ATPSSTPGTA|HTTK	0.867	0.654		902	3157	TSEGTSMPTS|TPSE	0.894	0.654
903	4407	TASTTSGPGS|TPSP	1.144	0.654								903	2170	VLTTTATTPA|ATSN	0.867	0.654		903	3711	STTRVTSSEG|STLS	0.894	0.654
904	2431	SAPTSSTTSS|PQTS	1.141	0.654								904	2603	ATPSSTPGTA|HTTK	0.867	0.654		904	4079	HSSTPPTTSA|SSTT	0.894	0.654
905	2947	TSTTSVPGTT|PSPV	1.141	0.654								905	3303	ATPSSTPGTA|HTTK	0.867	0.654		905	878	SMPVSTTLVA|TSAI	0.891	0.654
906	2388	STTSATTTSR|ISGP	1.139	0.654								906	3860	ATPSSTPGTA|HTTK	0.867	0.654		906	1251	SPVDTSTPVT|TSAE	0.891	0.654
907	2532	STTSGAGTTP|SPVP	1.139	0.654								907	4588	ATPSSTPGTA|HTTK	0.867	0.654		907	1540	INSLSTTPAV|TSTP	0.891	0.654
908	2612	SITSAPTTST|NSAP	1.139	0.654								908	2	********MG|APSA	0.864	0.654		908	3080	VDSNSPVVTS|TEVS	0.891	0.654
909	2628	STTSATTTSR|ISGP	1.139	0.654								909	1782	TNTTTSQGTT|RCQP	0.864	0.654		909	3167	TPSEGSTPLT|YMPV	0.891	0.654
910	2860	STTSAPTTRT|TSVP	1.139	0.654								910	4779	TPMSTMSTIH|TSST	0.864	0.654		910	3265	STEASSSPPT|AEGT	0.891	0.654
911	2902	TSAPTTRTTS|APTT	1.139	0.654								911	3507	TTSTTQHSTP|ALSS	0.861	0.654		911	3530	NMPVSTTPVA|SSEA	0.891	0.654
912	3512	SHVSVSKTTH|SQPV	1.139	0.654								912	2132	STQTSGTPPS|LTTT	0.859	0.654		912	4050	TTRPVTPSSE|SSRP	0.891	0.654
913	3666	TTLVTSSITS|TTQT	1.139	0.654								913	2289	SRTTATATPS|KTRT	0.859	0.654		913	30	PQAAAEQDLS|VNRA	0.889	0.654
914	3945	SHVSVSKTTH|SQPV	1.139	0.654								914	2689	STQTSGTPPS|LTTT	0.859	0.654		914	62	QQLSQHVRTG|SAAN	0.889	0.654
915	1561	SMSTTAPGTS|VVSS	1.136	0.654								915	2846	SRTTATATPS|KTRT	0.859	0.654		915	951	RTLSATPVDT|STPV	0.889	0.654
916	1934	SMSTTAPGTS|VVSS	1.136	0.654								916	3284	HTSTVLTTTT|TTTR	0.859	0.654		916	1492	NSPVVTSTAV|SSSP	0.889	0.654
917	2283	TSTTSAPTAR|TTSA	1.136	0.654								917	3389	STQTSGTPPS|LTTT	0.859	0.654		917	1729	PVTTSTEARS|SPTT	0.889	0.654
918	2791	SAPTTSTTLS|PTTS	1.136	0.654								918	3546	SRTTATATPS|KTRT	0.859	0.654		918	1845	NSPVVTSTAV|SSSP	0.889	0.654
919	2298	TTRTTSASPA|STTS	1.133	0.654								919	4103	SRTTATATPS|KTRT	0.859	0.654		919	2081	KTQVTNSTEA|SSSA	0.889	0.654
920	3203	TSTASVSKTS|TSHV	1.133	0.654								920	4679	STQTSGTPPS|LTTT	0.859	0.654		920	2618	TETSSSPTTA|KDTS	0.889	0.654
921	3501	TSTASVSKTS|TSHV	1.133	0.654								921	4776	QTTTPMSTMS|TIHT	0.859	0.654		921	3087	VTSTEVSSSP|TPAE	0.889	0.654
922	3934	TSTASVSKTS|TSHV	1.133	0.654								922	2248	AATTGTTQHS|TPAL	0.856	0.654		922	4072	PPTFPPAHSS|TPPT	0.889	0.654
923	1540	TSVKKTFSTP|SPPP	1.13	0.654								923	2805	AATTGTTQHS|TPAL	0.856	0.654		923	495	STEASSSPPT|AEVN	0.886	0.654
924	1913	TSVKKTFSTP|SPPP	1.13	0.654								924	3111	TTHTSTVLTT|KATT	0.856	0.654		924	1247	TLSTSPVDTS|TPVT	0.886	0.654
925	2475	TRTTSAPKSS|TTSA	1.13	0.654								925	3902	TTTTPTTSGS|TVTP	0.856	0.654		925	1506	TPAEGTSIAI|STPS	0.886	0.654
926	3745	TISAPTTSTI|SAPT	1.13	0.654								926	4062	AATTGTTQHS|TPAL	0.856	0.654		926	2677	TGTSSSPTTA|EGSS	0.886	0.654
927	2531	TSTTSGAGTT|PSPV	1.128	0.654								927	4368	TTHTSTVLTT|KATT	0.856	0.654		927	3205	TTSTEATSST|TAEG	0.886	0.654
928	2941	TISVPTTSTT|SVPG	1.128	0.654								928	4635	TTTTPTTSGS|TVTP	0.856	0.654		928	3991	TTSFSTTKEF|TTPA	0.886	0.654
929	2946	TTSTTSVPGT|TPSP	1.128	0.654								929	4653	GTTHTARVLT|TTTT	0.856	0.654		929	4100	TMTTRTKPST|RTTS	0.886	0.654
930	3406	STTSTPQTSI|SSAP	1.128	0.654								930	2177	TPAATSNTVT|PSSA	0.853	0.654		930	1077	DTSTPVTTYS|QASS	0.883	0.654
931	3408	TSTPQTSISS|APTS	1.128	0.654								931	3235	RSTATTPTAT|SVTA	0.853	0.654		931	1416	PVVSSEASTL|SATP	0.883	0.654
932	3496	SPVTTTSTAS|VSKT	1.128	0.654								932	4332	VTPIPSSTLG|TTGT	0.853	0.654		932	1546	TPAVTSTPVT|TYSQ	0.883	0.654
933	3688	STTPASIPST|TSAP	1.128	0.654								933	4994	ACPTSPPPVS|SAPL	0.851	0.654		933	3316	DTSTPVTTYS|QASS	0.883	0.654
934	3855	STTSTPQTSI|SSAP	1.128	0.654								934	5130	CTASATAAAA|RCPR	0.851	0.654		934	3348	STPLTNMSFS|TTPV	0.883	0.654
935	3857	TSTPQTSISS|APTS	1.128	0.654								935	1767	AETSTPRTET|TMSP	0.848	0.654		935	3834	SVMSPSEAST|LSTP	0.883	0.654
936	4773	SVASSSVASS|SVAY	1.128	0.654								936	1893	HCPSTPATSS|TATP	0.848	0.654		936	3932	TISVSVITEG|STPG	0.883	0.654
937	2799	LSPTTSTTST|TITS	1.125	0.654								937	2145	TATTITATGS|TTNP	0.848	0.654		937	3980	LNTPSTSSSS|TTTS	0.883	0.654
938	1882	ETQASGSSAP|SSTP	1.122	0.654								938	2180	ATSNTVTPSS|ALGT	0.848	0.654		938	504	TAEVNSMPTS|TPSE	0.88	0.654
939	2358	SPVPTTSITS|APTT	1.12	0.654								939	2299	KTRTSTLLPS|SPTS	0.848	0.654		939	1555	TTYSQASSSP|TTAD	0.88	0.654
940	3493	TTPSPVTTTS|TASV	1.12	0.654								940	2702	TATTITATGS|TTNP	0.848	0.654		940	1670	PVITSTEVSS|SPTP	0.88	0.654
941	3662	KSRTTTLVTS|SITS	1.12	0.654								941	2856	KTRTSTLLPS|SPTS	0.848	0.654		941	1967	TTYSQASSSP|TTAD	0.88	0.654
942	4843	APATSPSIST|SEPV	1.12	0.654								942	2979	HCPSTPATSS|TATP	0.848	0.654		942	2385	GSSPTTADDT|SMPT	0.88	0.654
943	2502	RPVPTTSTTS|SPTT	1.117	0.654								943	3402	TATTITATGS|TTNP	0.848	0.654		943	2724	TPVDTSTPVT|TSAE	0.88	0.654
944	2606	SAVPTTSITS|APTT	1.117	0.654								944	3556	KTRTSTLLPS|SPTS	0.848	0.654		944	3731	STPVTTSTEA|ISSS	0.88	0.654
945	4266	PSPVPSTSTT|SAAT	1.117	0.654								945	3679	HCPSTPATSS|TATP	0.848	0.654		945	199	TSTQASSSPT|TPES	0.878	0.654
946	4472	TSTTSAPITS|MTSG	1.117	0.654								946	3959	TATTITATGS|TTNP	0.848	0.654		946	587	STRLVVSSEA|STTS	0.878	0.654
947	128	NIQLRRSQES|AAPT	1.114	0.654								947	4113	KTRTSTLLPS|SPTS	0.848	0.654		947	633	YSERGTTITS|MSVS	0.878	0.654
948	2257	QKSRTTTLVT|TSTT	1.114	0.654								948	4692	TATTITATGS|TTNP	0.848	0.654		948	1255	TSTPVTTSAE|TSSS	0.878	0.654
949	2408	VPTTSTTSAT|TTST	1.114	0.654								949	1630	TTTTQALFST|PQPT	0.845	0.654		949	1856	SSPTPAEGTS|IATS	0.878	0.654
950	3088	APTTSTTSAA|TTST	1.114	0.654								950	1677	TATTGGPTTP|AGST	0.845	0.654		950	1885	TTTVASSETN|TLST	0.878	0.654
951	3363	QKSRTTTLVT|TSTT	1.114	0.654								951	1999	TTWTRLSQTT|TPTA	0.845	0.654		951	2148	VSSSPIPTEG|TSMQ	0.878	0.654
952	3467	PTSSTTSTPQ|TSKT	1.114	0.654								952	2201	NTMATTHGRS|LPPS	0.845	0.654		952	2372	ADTSTPVTTY|SQAG	0.878	0.654
953	4094	QKSRTTTLVT|TSTT	1.114	0.654								953	2536	STATTPTATS|FTAI	0.845	0.654		953	3825	LTTVLISPIS|VMSP	0.878	0.654
954	4206	PTSSTTSTPQ|TSKT	1.114	0.654								954	2556	TTWTRLSQTT|TPTA	0.845	0.654		954	3916	TPSTDTASTP|TIPV	0.878	0.654
955	2245	RATSPTQSTS|SWQK	1.111	0.654								955	3052	SSPRTATTLP|VLTS	0.845	0.654		955	375	TTSTEPSSLP|TTAE	0.875	0.654
956	2789	TISAPTTSTT|LSPT	1.111	0.654								956	3793	STATTPTATS|FTAI	0.845	0.654		956	635	ERGTTITSMS|VSTT	0.875	0.654
957	3351	RATSPTQSTS|SWQK	1.111	0.654								957	3813	TTWTRLSQTT|TPTA	0.845	0.654		957	1380	STEACSSPTT|SEGT	0.875	0.654
958	3649	RATSPTQSTS|SWQK	1.111	0.654								958	3844	TVLTTTATTT|RATG	0.845	0.654		958	1867	ATSTPSEGST|ALTS	0.875	0.654
959	4082	RATSPTQSTS|SWQK	1.111	0.654								959	4309	SSPRTATTLP|VLTS	0.845	0.654		959	2809	MPTSTPSETS|TPLT	0.875	0.654
960	2266	TTSTTSTPQT|STTY	1.109	0.654								960	4521	STATTPTATS|FTAI	0.845	0.654		960	3931	TTISVSVITE|GSTP	0.875	0.654
961	2267	TSTTSTPQTS|TTYA	1.109	0.654								961	4541	TTWTRLSQTT|TPTA	0.845	0.654		961	3978	TELNTPSTSS|SSTT	0.875	0.654
962	2675	TSTISVPTTS|TTSA	1.109	0.654								962	4736	SSPRTATTLP|VLTS	0.845	0.654		962	663	VDSNTPVTTS|TEAT	0.872	0.654
963	2724	STTSAPTTST|ISAP	1.109	0.654								963	4890	TTMATMPTAT|ASTV	0.845	0.654		963	732	TEASSSPTTA|DGAS	0.872	0.654
964	2963	TSTISVPTTS|TTSA	1.109	0.654								964	4988	IDRFQGACPT|SPPP	0.845	0.654		964	1128	STLSTTPVDT|SIPV	0.872	0.654
965	3004	STTSAPTTST|ISAP	1.109	0.654								965	1634	QALFSTPQPT|SSPG	0.842	0.654		965	1142	TTSTEASSSP|TTAE	0.872	0.654
966	3018	TTSTPSAPTT|STTL	1.109	0.654								966	2587	TVLTTTATTT|GATG	0.842	0.654		966	1911	AQVSSSPTTA|DGSS	0.872	0.654
967	3040	APTTSTTSTP|TSST	1.109	0.654								967	4568	VHTSTVLTAT|ATTT	0.842	0.654		967	2438	TTSTEASSSP|TTAE	0.872	0.654
968	3736	STTSAPTTST|ISAP	1.109	0.654								968	4907	STVGTTRTPA|VLPS	0.842	0.654		968	2497	TTSTEASSSP|TTAE	0.872	0.654
969	3900	PTSSTSSTPQ|TSKT	1.109	0.654								969	1493	TGSSSGPVTV|TPSA	0.84	0.654		969	2601	STLSTTPVDT|SIPV	0.872	0.654
970	2647	PVPTASTTSA|STTS	1.106	0.654								970	2239	PSTVTSHTLA|ATTG	0.84	0.654		970	2792	TTSTEASSSP|TTAE	0.872	0.654
971	3438	SIISAPTTST|TSSP	1.106	0.654								971	2537	TATTPTATSF|TAIP	0.84	0.654		971	2896	STLSTTPVDT|SIPV	0.872	0.654
972	3504	ASVSKTSTSH|VSVS	1.106	0.654								972	3794	TATTPTATSF|TAIP	0.84	0.654		972	3011	SEASTLSRTP|ADTS	0.872	0.654
973	3937	ASVSKTSTSH|VSVS	1.106	0.654								973	4522	TATTPTATSF|TAIP	0.84	0.654		973	3028	TTSTEASSSP|TTAE	0.872	0.654
974	3482	AATSSTTSGS|GTTP	1.103	0.654								974	4629	STTTTPTTTT|PTTS	0.84	0.654		974	3093	SSSPTPAEGT|SMPI	0.872	0.654
975	3897	TSPPTSSTSS|TPQT	1.103	0.654								975	1483	IRSTAALTSQ|TGSS	0.837	0.654		975	4059	ESSRPSTITS|HTIP	0.872	0.654
976	3915	AATSSTTSGS|GTTP	1.103	0.654								976	2003	RLSQTTTPTA|TMST	0.837	0.654		976	3124	TPVTSSAIST|LSTT	0.87	0.654
977	4221	AATSSTTSGS|GTTP	1.103	0.654								977	2004	LSQTTTPTAT|MSTA	0.837	0.654		977	3438	LVTTSTEASS|SPTI	0.87	0.654
978	4428	SAPTTRTTPA|STAS	1.103	0.654								978	2135	TSGTPPSLTT|TATT	0.837	0.654		978	3662	GTASTLPVDT|STPV	0.87	0.654
979	4430	PTTRTTPAST|ASTT	1.103	0.654								979	2246	TLAATTGTTQ|HSTP	0.837	0.654		979	3742	SSSATLDSTT|MSVS	0.87	0.654
980	4433	RTTPASTAST|TSGP	1.103	0.654								980	2560	RLSQTTTPTA|TMST	0.837	0.654		980	4127	TIKSNPTSTP|TVPR	0.87	0.654
981	4776	SSSVASSSVA|YSTQ	1.103	0.654								981	2561	LSQTTTPTAT|MSTA	0.837	0.654		981	167	SSTMAFVSTA|PLPS	0.867	0.654
982	3470	STTSTPQTSK|TSAA	1.101	0.654								982	2692	TSGTPPSLTT|TATT	0.837	0.654		982	214	TIPKSTNSEG|STPL	0.867	0.654
983	3807	STTSTPQTST|ISSP	1.101	0.654								983	3260	RLSQTTTPTA|TMST	0.837	0.654		983	316	ITSTEASSSP|TTAE	0.867	0.654
984	4209	STTSTPQTSK|TSAA	1.101	0.654								984	3261	LSQTTTPTAT|MSTA	0.837	0.654		984	863	SMPTSTYSEG|RTPL	0.867	0.654
985	2258	KSRTTTLVTT|STTS	1.098	0.654								985	3392	TSGTPPSLTT|TATT	0.837	0.654		985	1064	ASSETSTLST|TPAD	0.867	0.654
986	3013	TISAPTTSTP|SAPT	1.098	0.654								986	3817	RLSQTTTPTA|TMST	0.837	0.654		986	1081	PVTTYSQASS|SSTT	0.867	0.654
987	3364	KSRTTTLVTT|STTS	1.098	0.654								987	3818	LSQTTTPTAT|MSTA	0.837	0.654		987	1335	SMPTSTYSEG|RTPL	0.867	0.654
988	4095	KSRTTTLVTT|STTS	1.098	0.654								988	4545	RLSQTTTPTA|TMST	0.837	0.654		988	1698	RTPLTSITVR|TTPV	0.867	0.654
989	2322	TTSTISAPTT|SITS	1.095	0.654								989	4546	LSQTTTPTAT|MSTA	0.837	0.654		989	2482	AGTLSTTPVD|TSTP	0.867	0.654
990	3084	STTSAPTTST|TSAA	1.095	0.654								990	4682	TSGTPPSLTT|TATT	0.837	0.654		990	2836	AGTLSTTPVD|TSTP	0.867	0.654
991	4777	SSVASSSVAY|STQT	1.095	0.654								991	519	PLSAANITLF|TPSS	0.834	0.654		991	3258	SNTPLTTSTE|ASSS	0.867	0.654
992	2450	TTSTTSGPGT|TPSP	1.092	0.654								992	1654	ASTTAVPTLS|EGLT	0.834	0.654		992	3303	ASSETSTLST|TPAD	0.867	0.654
993	2570	TTSTTSGPGT|TPSP	1.092	0.654								993	2768	LSPSSPHTVR|TAWT	0.834	0.654		993	3451	IAEGTSLPTS|TTSE	0.867	0.654
994	2658	TTSTTSGPGT|TPSP	1.092	0.654								994	3290	TTTTTTTRAT|GSVA	0.834	0.654		994	437	SEASSSPTTA|EDTS	0.864	0.654
995	2698	TTSTTSGPGT|TPSP	1.092	0.654								995	4025	LSPSSPHTVR|TAWT	0.834	0.654		995	849	STEVSSSPTP|AEGT	0.864	0.654
996	2882	TTSTTSGPGT|TPSP	1.092	0.654								996	4782	STMSTIHTSS|TPET	0.834	0.654		996	965	TTSTEATSSP|TTAE	0.864	0.654
997	2978	TTSTTSGPGT|TPSP	1.092	0.654								997	4796	THTSTVLTTT|ATMT	0.834	0.654		997	1674	STEVSSSPTP|AEGT	0.864	0.654
998	4255	TTSTTSGPGT|TPSP	1.092	0.654								998	5000	PPVSSAPLSS|PSPA	0.834	0.654		998	1790	TTSTEATSSP|TTAE	0.864	0.654
999	4319	TTSTTSGPGT|TPSP	1.092	0.654								999	1722	QPPTLAPTTM|ATSR	0.832	0.654		999	2261	TTSTEATSSP|TTAE	0.864	0.654
1000	4567	TTSTTSGPGT|TPSP	1.092	0.654								1000	2153	GSTTNPSSTP|GTTP	0.832	0.654		1000	3089	STEVSSSPTP|AEGT	0.864	0.654
1001	4591	TTSTTSGPGT|TPSP	1.092	0.654								1001	2710	GSTTNPSSTP|GTTP	0.832	0.654		1001	3268	ASSSPPTAEG|TSMP	0.864	0.654
1002	3056	SPQTSTTSAS|TTSI	1.09	0.654								1002	3199	AGTLKVLTST|ATTP	0.832	0.654		1002	3472	MPLSTTPVAS|SEAS	0.864	0.654
1003	3175	FAPRTSTTSA|STTS	1.09	0.654								1003	3410	GSTTNPSSTP|GTTP	0.832	0.654		1003	4119	TTAVPTNTTI|KSNP	0.864	0.654
1004	4352	STPSPVPTTS|TTSA	1.09	0.654								1004	3905	TPTTSGSTVT|PSSV	0.832	0.654		1004	449	TSIATSTPSE|GSTP	0.861	0.654
1005	4416	STPSPVPTTS|TTSA	1.09	0.654								1005	3967	GSTTNPSSTP|GTTP	0.832	0.654		1005	1070	TLSTTPADTS|TPVT	0.861	0.654
1006	2622	NSAPISSTTS|ATTT	1.087	0.654								1006	4700	GSTTNPSSTP|GTTP	0.832	0.654		1006	1489	VDSNSPVVTS|TAVS	0.861	0.654
1007	3206	ASVSKTSTSH|VSIS	1.087	0.654								1007	5279	ASPAAPVSST|PTPT	0.832	0.654		1007	1842	VDSNSPVVTS|TAVS	0.861	0.654
1008	3742	TTSTISAPTT|STIS	1.087	0.654								1008	1925	TTASTGSTAT|PTST	0.829	0.654		1008	2366	TLSTTPADTS|TPVT	0.861	0.654
1009	4191	TTSTISAPTT|STIS	1.087	0.654								1009	2242	VTSHTLAATT|GTTQ	0.829	0.654		1009	2683	PTTAEGSSMP|TSTP	0.861	0.654
1010	4236	PVPTTSTTSA|STTS	1.087	0.654								1010	3508	TSTTQHSTPA|LSSP	0.829	0.654		1010	3309	TLSTTPADTS|TPVT	0.861	0.654
1011	4452	PVPTTSTTSA|STTS	1.087	0.654								1011	3883	TVTPSSSPGT|ARTP	0.829	0.654		1011	3848	PGDTSTPLLT|STKA	0.861	0.654
1012	1352	TPSNGPSSAH|TGPP	1.084	0.654								1012	1459	TEPAVPTPTQ|TTAT	0.826	0.654		1012	257	TISAQASSSP|TTAE	0.859	0.654
1013	2621	TNSAPISSTT|SATT	1.084	0.654								1013	1947	VLTTTATTPT|VTSS	0.826	0.654		1013	319	TEASSSPTTA|EGTS	0.859	0.654
1014	4246	STTSTTSAPT|TSTT	1.084	0.654								1014	2069	TATPSSSPGT|ALTP	0.826	0.654		1014	345	LTSTPASTMP|VATS	0.859	0.654
1015	4466	TISLPTTSTT|SAPI	1.084	0.654								1015	3124	TTRATSSMST|PSST	0.826	0.654		1015	1017	VDSNTPLTTS|TEAS	0.859	0.654
1016	1721	ASTEQPTATS|RGGP	1.082	0.654								1016	3326	TATPSSSPGT|ALTP	0.826	0.654		1016	1145	TEASSSPTTA|EGTS	0.859	0.654
1017	2094	ASTEQPTATS|RGGP	1.082	0.654								1017	4611	TATPSSSPGT|ALTP	0.826	0.654		1017	1350	SIPVNTTLVA|SSAI	0.859	0.654
1018	2814	TSAPISSTTS|TPQT	1.082	0.654								1018	4894	TMPTATASTV|PSSS	0.826	0.654		1018	2441	TEASSSPTTA|EGTS	0.859	0.654
1019	3030	TLAPTTSTTS|APTT	1.082	0.654								1019	1488	ALTSQTGSSS|GPVT	0.823	0.654		1019	2610	TSIPVTTSTE|TSSS	0.859	0.654
1020	3491	SGTTPSPVTT|TSTA	1.082	0.654								1020	1757	TLTSELSTSQ|AETS	0.823	0.654		1020	2915	GSSSPTTAEG|TSMP	0.859	0.654
1021	4163	TLAPTTSTTS|APTT	1.082	0.654								1021	1943	PPPKVLTTTA|TTPT	0.823	0.654		1021	3256	VDSNTPLTTS|TEAS	0.859	0.654
1022	4204	SSPTSSTTST|PQTS	1.082	0.654								1022	2050	STPGTAHTTK|VPTT	0.823	0.654		1022	3988	SSTTTSFSTT|KEFT	0.859	0.654
1023	2559	SAPISSTTSA|TTTS	1.079	0.654								1023	2089	TTTPTTRGST|VTPS	0.823	0.654		1023	674	EATSSSTTAE|GTSM	0.856	0.654
1024	2623	SAPISSTTSA|TTTS	1.079	0.654								1024	2512	PTVTSSKATP|FSSP	0.823	0.654		1024	773	ASTLSTTPLD|TSTH	0.856	0.654
1025	3060	STTSASTTSI|TSGP	1.079	0.654								1025	2533	ALRSTATTPT|ATSF	0.823	0.654		1025	1273	EGTSLPTSTT|SEGS	0.856	0.654
1026	3793	TSAPITSTIS|APTT	1.079	0.654								1026	2646	TTTPTTRGST|VTPS	0.823	0.654		1026	1505	PTPAEGTSIA|ISTP	0.856	0.654
1027	4200	TSTISSPTSS|TTST	1.079	0.654								1027	3307	STPGTAHTTK|VPTT	0.823	0.654		1027	2419	VSSEASTHST|TPVD	0.856	0.654
1028	2393	TTTSRISGPE|TTPS	1.076	0.654								1028	3346	TTTPTTRGST|VTPS	0.823	0.654		1028	2620	TSSSPTTAKD|TSMP	0.856	0.654
1029	2633	TTTSRISGPE|TTPS	1.076	0.654								1029	3769	PTVTSSKATP|FSSP	0.823	0.654		1029	3270	SSPPTAEGTS|MPTS	0.856	0.654
1030	4763	SMVSASVAST|SVAS	1.076	0.654								1030	3790	ALRSTATTPT|ATSF	0.823	0.654		1030	3453	EGTSLPTSTT|SEGS	0.856	0.654
1031	2346	TSSTTSGPGT|TPSP	1.073	0.654								1031	3864	STPGTAHTTK|VPTT	0.823	0.654		1031	4016	MSTAPSTPRT|TSRG	0.856	0.654
1032	2451	TSTTSGPGTT|PSPV	1.073	0.654								1032	3908	TSGSTVTPSS|VPGT	0.823	0.654		1032	261	QASSSPTTAE|GPSL	0.853	0.654
1033	2571	TSTTSGPGTT|PSPV	1.073	0.654								1033	4518	ALRSTATTPT|ATSF	0.823	0.654		1033	1022	PLTTSTEASS|PPPT	0.853	0.654
1034	2659	TSTTSGPGTT|PSPV	1.073	0.654								1034	4592	STPGTAHTTK|VPTT	0.823	0.654		1034	1865	SIATSTPSEG|STAL	0.853	0.654
1035	2699	TSTTSGPGTT|PSPV	1.073	0.654								1035	4862	TIATVMVPTG|STAT	0.823	0.654		1035	2088	TEASSSATAE|GSSM	0.853	0.654
1036	2883	TSTTSGPGTT|PSPV	1.073	0.654								1036	5386	NSRNQSPQLE|GMAE	0.823	0.654		1036	2725	PVDTSTPVTT|SAEA	0.853	0.654
1037	2979	TSTTSGPGTT|PSPV	1.073	0.654								1037	2114	LTTTTTTVAT|GSMA	0.821	0.654		1037	4038	SATSTPHTST|SVTT	0.853	0.654
1038	3765	PTASTTSAPT|STSS	1.073	0.654								1038	2269	RTTESPPSPG|TTTP	0.821	0.654		1038	4281	VKEKITKVTT|QQIM	0.853	0.654
1039	4256	TSTTSGPGTT|PSPV	1.073	0.654								1039	2539	TTPTATSFTA|IPSS	0.821	0.654		1039	1376	PVTTSTEACS|SPTT	0.851	0.654
1040	4320	TSTTSGPGTT|PSPV	1.073	0.654								1040	2671	LTTTTTTVAT|GSMA	0.821	0.654		1040	1812	LSEGMTPLTS|TPVS	0.851	0.654
1041	4457	STTSASTTST|ISLP	1.073	0.654								1041	2826	RTTESPPSPG|TTTP	0.821	0.654		1041	1860	PAEGTSIATS|TPSE	0.851	0.654
1042	4568	TSTTSGPGTT|PSPV	1.073	0.654								1042	3050	SSSSPRTATT|LPVL	0.821	0.654		1042	1960	ADTRTPVTTY|SQAS	0.851	0.654
1043	4592	TSTTSGPGTT|PSPV	1.073	0.654								1043	3371	LTTTTTTVAT|GSMA	0.821	0.654		1043	2814	PSETSTPLTS|MPVN	0.851	0.654
1044	4842	PAPATSPSIS|TSEP	1.073	0.654								1044	3457	PNTTATTHGR|SLPP	0.821	0.654		1044	2955	STLSTTPVDT|RTPV	0.851	0.654
1045	2063	TRPPKTVATT|RPTP	1.071	0.654								1045	3526	RTTESPPSPG|TTTP	0.821	0.654		1045	4084	PTTSASSTTV|NPEA	0.851	0.654
1046	2265	VTTSTTSTPQ|TSTT	1.071	0.654								1046	3796	TTPTATSFTA|IPSS	0.821	0.654		1046	880	PVSTTLVATS|AIST	0.848	0.654
1047	2403	TTPSPVPTTS|TTSA	1.071	0.654								1047	3928	LTTTTTTVAT|GSMA	0.821	0.654		1047	1394	SMPNSNPSEG|TTPL	0.848	0.654
1048	2459	TTPSPVPTTS|TTSA	1.071	0.654								1048	4083	RTTESPPSPG|TTTP	0.821	0.654		1048	1672	ITSTEVSSSP|TPAE	0.848	0.654
1049	2539	TTPSPVPTTS|TTSA	1.071	0.654								1049	4307	SSSSPRTATT|LPVL	0.821	0.654		1049	2165	YSDRRTPLTS|MPVS	0.848	0.654
1050	2579	TTPSPVPTTS|TTSA	1.071	0.654								1050	4524	TTPTATSFTA|IPSS	0.821	0.654		1050	2549	VDSNSPVVTS|TEIS	0.848	0.654
1051	2674	TTSTISVPTT|STTS	1.071	0.654								1051	4661	LTTTTTTVAT|GSMA	0.821	0.654		1051	3141	TSTPVTTSTE|AHSS	0.848	0.654
1052	2707	TTPSPVPTTS|TTSA	1.071	0.654								1052	4734	SSSSPRTATT|LPVL	0.821	0.654		1052	3787	SVYTSMSMTT|ASEG	0.848	0.654
1053	2733	TISAPTTSTT|SATT	1.071	0.654								1053	4893	ATMPTATAST|VPSS	0.821	0.654		1053	4024	RTTSRGCTTS|ASTL	0.848	0.654
1054	2891	TTPSPVPTTS|TTSA	1.071	0.654								1054	1915	ILTKPTTTAT|TTAS	0.818	0.654		1054	201	TQASSSPTTP|ESTT	0.845	0.654
1055	2938	TTSTISVPTT|STTS	1.071	0.654								1055	5131	TASATAAAAR|CPRA	0.818	0.654		1055	736	SSPTTADGAS|MPTS	0.845	0.654
1056	2962	TTSTISVPTT|STTS	1.071	0.654								1056	2088	TTTTPTTRGS|TVTP	0.815	0.654		1056	1066	SETSTLSTTP|ADTS	0.845	0.654
1057	2987	TTPSPVPTTS|TTSA	1.071	0.654								1057	2425	STPATSSTAM|PSST	0.815	0.654		1057	1317	PVVTSNEVSS|SPTP	0.845	0.654
1058	3075	TTPSPVPTTS|TTSA	1.071	0.654								1058	2610	GTAHTTKVLT|TTTT	0.815	0.654		1058	2484	TLSTTPVDTS|TPMT	0.845	0.654
1059	3371	VTTSTTSTPQ|TSTT	1.071	0.654								1059	2645	TTTTPTTRGS|TVTP	0.815	0.654		1059	3020	PADTSTPVTT|STEA	0.845	0.654
1060	4102	VTTSTTSTPQ|TSTT	1.071	0.654								1060	3345	TTTTPTTRGS|TVTP	0.815	0.654		1060	3305	SETSTLSTTP|ADTS	0.845	0.654
1061	4232	TTPSPVPTTS|TTSA	1.071	0.654								1061	4239	STPATSSTAM|PSST	0.815	0.654		1061	3998	KEFTTPAMTT|AAPL	0.845	0.654
1062	4304	TTPSPVPTTS|TTSA	1.071	0.654								1062	4780	PMSTMSTIHT|SSTP	0.815	0.654		1062	4046	STSVTTRPVT|PSSE	0.845	0.654
1063	4328	TTPSPVPTTS|TTSA	1.071	0.654								1063	1774	TETTMSPLTN|TTTS	0.812	0.654		1063	4110	RTTSFPTVTT|TAVP	0.845	0.654
1064	4384	TTPSPVPTTS|TTSA	1.071	0.654								1064	4283	GTAPPPKVLT|SPAT	0.812	0.654		1064	508	NSMPTSTPSE|GSTP	0.842	0.654
1065	4448	TTPSPVPTTS|TTSA	1.071	0.654								1065	4327	STATSVTPIP|SSTL	0.812	0.654		1065	729	TTSTEASSSP|TTAD	0.842	0.654
1066	4488	TTPSPVPTTS|TTSA	1.071	0.654								1066	4921	SLPTFSVSTV|SSSV	0.812	0.654		1066	833	STLSTTPVDS|NSPV	0.842	0.654
1067	4520	TTPSPVPTTS|TTSA	1.071	0.654								1067	4929	TVSSSVLTTL|RPTG	0.812	0.654		1067	1105	YSEGSTPLTS|VPVS	0.842	0.654
1068	4576	TTPSPVPTTS|TTSA	1.071	0.654								1068	1769	TSTPRTETTM|SPLT	0.81	0.654		1068	1208	SPPPTAEVTS|MPTS	0.842	0.654
1069	2347	SSTTSGPGTT|PSPV	1.068	0.654								1069	2148	TITATGSTTN|PSST	0.81	0.654		1069	1482	STLSTTPVDS|NSPV	0.842	0.654
1070	2736	APTTSTTSAT|TTST	1.068	0.654								1070	2705	TITATGSTTN|PSST	0.81	0.654		1070	1568	DGTSMQTSTY|SEGS	0.842	0.654
1071	4126	STPSTTSAPT|TSTT	1.065	0.654								1071	3285	TSTVLTTTTT|TTRA	0.81	0.654		1071	1658	STLSTTPVDS|NSPV	0.842	0.654
1072	2499	TTPRPVPTTS|TTSS	1.062	0.654								1072	3405	TITATGSTTN|PSST	0.81	0.654		1072	1835	STLSTTPVDS|NSPV	0.842	0.654
1073	2372	STTSAPTTST|TSAR	1.06	0.654								1073	3962	TITATGSTTN|PSST	0.81	0.654		1073	2129	STLSTTPVDS|NSPV	0.842	0.654
1074	2619	TSTNSAPISS|TTSA	1.06	0.654								1074	4695	TITATGSTTN|PSST	0.81	0.654		1074	2401	YSEGSTPLTS|VPVS	0.842	0.654
1075	3195	TTPSPVPTTS|TASV	1.06	0.654								1075	639	SAFSRCHSII|NPKP	0.807	0.654		1075	2542	STLSTTPVDS|NSPV	0.842	0.654
1076	3926	TTPSPVPTTS|TASV	1.06	0.654								1076	2155	TTNPSSTPGT|TPIP	0.807	0.654		1076	2733	TTSAEASSSP|TTAE	0.842	0.654
1077	1495	SPAQTTPPTT|SKTT	1.057	0.654								1077	2712	TTNPSSTPGT|TPIP	0.807	0.654		1077	2779	TVSTTAVDTS|IPVT	0.842	0.654
1078	2603	TTPSAVPTTS|ITSA	1.057	0.654								1078	3029	PPPKVLTSTA|TTPT	0.807	0.654		1078	2969	TTSAEASSSP|TTAE	0.842	0.654
1079	2645	PSPVPTASTT|SAST	1.054	0.654								1079	3412	TTNPSSTPGT|TPIP	0.807	0.654		1079	3073	STLSTTPVDS|NSPV	0.842	0.654
1080	4376	ASTTSGPGTT|PSPV	1.054	0.654								1080	3969	TTNPSSTPGT|TPIP	0.807	0.654		1080	3510	TAEVTSMPTS|TAGE	0.842	0.654
1081	4440	ASTTSGPGTT|PSPV	1.054	0.654								1081	4868	VPTGSTATAS|STLG	0.807	0.654		1081	69	RTGSAANTAT|GTTS	0.84	0.654
1082	4479	ITSMTSGPGT|TPSP	1.054	0.654								1082	5380	IQPATCNSRN|QSPQ	0.807	0.654		1082	220	NSEGSTPLTS|MPAS	0.84	0.654
1083	4512	ASTTSGPGTT|PSPV	1.054	0.654								1083	142	VIKAQGLVLE|ASNG	0.804	0.654		1083	301	ASTLSTTPAA|TNIP	0.84	0.654
1084	4619	SHLSVSKTTH|SQPV	1.054	0.654								1084	3200	GTLKVLTSTA|TTPT	0.804	0.654		1084	312	NIPVITSTEA|SSSP	0.84	0.654
1085	2275	TSTTYAHTTS|TTSA	1.052	0.654								1085	3256	TAWTRLSQTT|TPTA	0.804	0.654		1085	561	STTPEGTSIP|TSTP	0.84	0.654
1086	2278	TYAHTTSTTS|APTA	1.052	0.654								1086	4294	PATTPTATSS|KATS	0.804	0.654		1086	721	PVDTSTPVTT|STEA	0.84	0.654
1087	3743	TSTISAPTTS|TISA	1.052	0.654								1087	4341	GTTGTLPEQT|TTPV	0.804	0.654		1087	957	PVDTSTPVTT|STEA	0.84	0.654
1088	3818	SSPTTSTTST|PQTS	1.052	0.654								1088	2017	ATPSSTPETA|HTST	0.802	0.654		1088	1217	SMPTSTPGER|STPL	0.84	0.654
1089	2491	TSTTSGPETT|PRPV	1.049	0.654								1089	2270	TTESPPSPGT|TTPG	0.802	0.654		1089	2058	MPVSTTLVVS|SEGN	0.84	0.654
1090	3174	IFAPRTSTTS|ASTT	1.049	0.654								1090	2827	TTESPPSPGT|TTPG	0.802	0.654		1090	2253	PVDTSTPVTT|STEA	0.84	0.654
1091	1509	ETRASGSSAP|SSTP	1.046	0.654								1091	3061	PVLTSTATKS|TATS	0.802	0.654		1091	2430	PVDTSTPVTT|STEA	0.84	0.654
1092	1727	TATSRGGPTA|TSVT	1.046	0.654								1092	3078	IPSFTLGTTG|TLPE	0.802	0.654		1092	2690	SMPTSTPGER|STPL	0.84	0.654
1093	2100	TATSRGGPTA|TSVT	1.046	0.654								1093	3527	TTESPPSPGT|TTPG	0.802	0.654		1093	2936	STPLTSILVS|TVPV	0.84	0.654
1094	3866	SAPTSSTTSA|PTAS	1.043	0.654								1094	3831	ATPSSTPETA|HTST	0.802	0.654		1094	3138	PVDTSTPVTT|STEA	0.84	0.654
1095	4375	TASTTSGPGT|TPSP	1.043	0.654								1095	4084	TTESPPSPGT|TTPG	0.802	0.654		1095	3197	PVDTSTPVTT|STEA	0.84	0.654
1096	4439	TASTTSGPGT|TPSP	1.043	0.654								1096	4318	PVLTSTATKS|TATS	0.802	0.654		1096	3328	SSSPPIADGT|SMPT	0.84	0.654
1097	4511	TASTTSGPGT|TPSP	1.043	0.654								1097	4634	PTTTTPTTSG|STVT	0.802	0.654		1097	3373	PVDTSTPVTT|STEA	0.84	0.654
1098	3495	PSPVTTTSTA|SVSK	1.041	0.654								1098	4659	RVLTTTTTTV|ATGS	0.802	0.654		1098	4028	RGCTTSASTL|SATS	0.84	0.654
1099	4234	PSPVPTTSTT|SAST	1.041	0.654								1099	4745	PVLTSTATKS|TATS	0.802	0.654		1099	149	TTPEGTDVPM|STPS	0.837	0.654
1100	4450	PSPVPTTSTT|SAST	1.041	0.654								1100	1448	GTSPQPSLSA|STEP	0.799	0.654		1100	1087	QASSSSTTAD|GTSM	0.837	0.654
1101	1500	TPPTTSKTTE|TRAS	1.038	0.654								1101	2071	TPSSSPGTAL|TPPV	0.799	0.654		1101	1263	AETSSSPTTA|EGTS	0.837	0.654
1102	2800	SPTTSTTSTT|ITST	1.038	0.654								1102	3328	TPSSSPGTAL|TPPV	0.799	0.654		1102	1688	SMPTSTYTEG|RTPL	0.837	0.654
1103	3057	PQTSTTSAST|TSIT	1.038	0.654								1103	4613	TPSSSPGTAL|TPPV	0.799	0.654		1103	2110	SPLLTSIPLS|TTPV	0.837	0.654
1104	3441	SAPTTSTTSS|PTTS	1.038	0.654								1104	1679	TTGGPTTPAG|STEP	0.796	0.654		1104	2240	PVVTSEASTL|SATP	0.837	0.654
1105	3634	PVTSTSVTAP|STPS	1.038	0.654								1105	1732	ATSRARPTGT|ASTA	0.796	0.654		1105	2744	TAEGTSMRIS|TPSD	0.837	0.654
1106	1864	STSSSPAQTT|PSTT	1.035	0.654								1106	2422	HCPSTPATSS|TAMP	0.796	0.654		1106	3019	TPADTSTPVT|TSTE	0.837	0.654
1107	1869	PAQTTPSTTS|KTTE	1.035	0.654								1107	3899	WISTTTTPTT|SGST	0.796	0.654		1107	103	IESSVTSDTP|GVSS	0.834	0.654
1108	3214	SHVSISKTTH|SQPV	1.035	0.654								1108	4236	HCPSTPATSS|TAMP	0.796	0.654		1108	496	TEASSSPPTA|EVNS	0.834	0.654
1109	3757	PTTSTTSAPT|ASTT	1.035	0.654								1109	2085	WISTTTTPTT|RGST	0.793	0.654		1109	593	SSEASTTSTT|PADS	0.834	0.654
1110	1863	GSTSSSPAQT|TPST	1.033	0.654								1110	2099	VTPSSIPGTT|HTAT	0.793	0.654		1110	1035	TAEGTSMPTS|TPSE	0.834	0.654
1111	2337	PTTSTTSAPT|SSTT	1.033	0.654								1111	2446	TELTTTATTT|ESTG	0.793	0.654		1111	1915	SSPTTADGSS|MPTS	0.834	0.654
1112	2425	PTTSTTSAPT|SSTT	1.033	0.654								1112	2642	WISTTTTPTT|RGST	0.793	0.654		1112	2085	TNSTEASSSA|TAEG	0.834	0.654
1113	2921	PTTSTTSAPT|SSTT	1.033	0.654								1113	3115	STVLTTKATT|TRAT	0.793	0.654		1113	2277	SIPTSTLSEG|TTPL	0.834	0.654
1114	3690	TPASIPSTTS|APTT	1.033	0.654								1114	3342	WISTTTTPTT|RGST	0.793	0.654		1114	2358	MVASFETSTL|STTP	0.834	0.654
1115	2862	TSAPTTRTTS|VPTS	1.03	0.654								1115	3356	VTPSSIPGTT|HTAT	0.793	0.654		1115	2812	STPSETSTPL|TSMP	0.834	0.654
1116	3116	STTSASTASK|TSGL	1.03	0.654								1116	4346	LPEQTTTPVA|TMST	0.793	0.654		1116	3274	TAEGTSMPTS|TPSE	0.834	0.654
1117	2292	RTTSAPTTRT|TSAS	1.027	0.654								1117	4372	STVLTTKATT|TRAT	0.793	0.654		1117	3761	STLGTTILVS|TTPV	0.834	0.654
1118	3474	TPQTSKTSAA|TSST	1.027	0.654								1118	4716	PVLTSTATTP|AATS	0.793	0.654		1118	4035	STLSATSTPH|TSTS	0.834	0.654
1119	3907	TPQTSKTSAA|TSST	1.027	0.654								1119	4871	GSTATASSTL|GTAH	0.793	0.654		1119	230	MPASTMKVAS|SEAI	0.832	0.654
1120	4213	TPQTSKTSAA|TSST	1.027	0.654								1120	2477	PSTTATVTVP|TGST	0.791	0.654		1120	671	TSTEATSSST|TAEG	0.832	0.654
1121	2238	APSTPSGRAT|SPTQ	1.024	0.654								1121	3084	GTTGTLPEQT|TTPM	0.791	0.654		1121	1671	VITSTEVSSS|PTPA	0.832	0.654
1122	3344	APSTPSGRAT|SPTQ	1.024	0.654								1122	3176	PSTTATVTVP|TGST	0.791	0.654		1122	1709	TPVASSAIST|LSTT	0.832	0.654
1123	3642	APSTPSGRAT|SPTQ	1.024	0.654								1123	3205	LTSTATTPTV|ISSR	0.791	0.654		1123	2569	EGTSMPTSTY|SEGS	0.832	0.654
1124	4075	APSTPSGRAT|SPTQ	1.024	0.654								1124	3289	LTTTTTTTRA|TGSV	0.791	0.654		1124	2954	ASTLSTTPVD|TRTP	0.832	0.654
1125	5136	VGSTTVGPTT|PPAP	1.024	0.654								1125	3734	PSTTATVTVP|TGST	0.791	0.654		1125	3896	TSFPGASIAS|TPPL	0.832	0.654
1126	1877	TSKTTETQAS|GSSA	1.022	0.654								1126	4462	PSTTATVTVP|TGST	0.791	0.654		1126	4061	SRPSTITSHT|IPPT	0.832	0.654
1127	2787	TSTISAPTTS|TTLS	1.022	0.654								1127	4865	TVMVPTGSTA|TASS	0.791	0.654		1127	208	TTPESTTIPK|STNS	0.829	0.654
1128	3140	STTSPPTTST|TSAS	1.022	0.654								1128	2091	TPTTRGSTVT|PSSI	0.788	0.654		1128	320	EASSSPTTAE|GTSI	0.829	0.654
1129	3465	SAPTSSTTST|PQTS	1.022	0.654								1129	2487	TGSTATASST|QATA	0.788	0.654		1129	985	STPSEGTTPL|TSTP	0.829	0.654
1130	4478	PITSMTSGPG|TTPS	1.022	0.654								1130	2648	TPTTRGSTVT|PSSI	0.788	0.654		1130	1146	EASSSPTTAE|GTSI	0.829	0.654
1131	2276	STTYAHTTST|TSAP	1.019	0.654								1131	3348	TPTTRGSTVT|PSSI	0.788	0.654		1131	2442	EASSSPTTAE|GTSI	0.829	0.654
1132	3423	TTSAPTSSTI|SART	1.019	0.654								1132	3744	TGSTATASST|QATA	0.788	0.654		1132	2830	PVASSEAGTL|STTP	0.829	0.654
1133	1539	ATSVKKTFST|PSPP	1.016	0.654								1133	4472	TGSTATASST|QATA	0.788	0.654		1133	115	SSTRMTPTES|RTTS	0.826	0.654
1134	1912	ATSVKKTFST|PSPP	1.016	0.654								1134	2016	TATPSSTPET|AHTS	0.785	0.654		1134	272	PSLSNSAPSG|GSTP	0.826	0.654
1135	3009	PTTSTISAPT|TSTP	1.016	0.654								1135	3295	TTRATGSVAT|PSST	0.785	0.654		1135	785	THITTSTEAS|CSPT	0.826	0.654
1136	3023	SAPTTSTTLA|PTTS	1.016	0.654								1136	3830	TATPSSTPET|AHTS	0.785	0.654		1136	976	TAEGTSIPTS|TPSE	0.826	0.654
1137	4552	TSLSPVPTTS|TTSA	1.016	0.654								1137	3841	HTSTVLTTTA|TTTR	0.785	0.654		1137	2737	EASSSPTTAE|GTSM	0.826	0.654
1138	1722	STEQPTATSR|GGPT	1.014	0.654								1138	3852	TTRATGSVAT|PSST	0.785	0.654		1138	2973	EASSSPTTAE|GTSM	0.826	0.654
1139	2095	STEQPTATSR|GGPT	1.014	0.654								1139	4858	TEPSTIATVM|VPTG	0.785	0.654		1139	3190	DSTLSATPVD|TSTP	0.826	0.654
1140	2236	VTAPSTPSGR|ATSP	1.014	0.654								1140	2002	TRLSQTTTPT|ATMS	0.783	0.654		1140	3215	TAEGTSIPTS|TPSE	0.826	0.654
1141	2318	SPVPTTSTIS|APTT	1.014	0.654								1141	2559	TRLSQTTTPT|ATMS	0.783	0.654		1141	3760	ISTLGTTILV|STTP	0.826	0.654
1142	2790	ISAPTTSTTL|SPTT	1.014	0.654								1142	2607	STPGTAHTTK|VLTT	0.783	0.654		1142	348	TPASTMPVAT|SEMS	0.823	0.654
1143	3342	VTAPSTPSGR|ATSP	1.014	0.654								1143	3103	IHPSSTPETT|HTST	0.783	0.654		1143	378	TEPSSLPTTA|EATS	0.823	0.654
1144	3417	SAPTSSTTSA|PTSS	1.014	0.654								1144	3259	TRLSQTTTPT|ATMS	0.783	0.654		1144	767	LLTSSEASTL|STTP	0.823	0.654
1145	3640	VTAPSTPSGR|ATSP	1.014	0.654								1145	3816	TRLSQTTTPT|ATMS	0.783	0.654		1145	1003	LVANSEASTL|STTP	0.823	0.654
1146	3682	TSAPTTSTTP|ASIP	1.014	0.654								1146	4360	IHPSSTPETT|HTST	0.783	0.654		1146	1290	TSIPVSTTLV|TSPE	0.823	0.654
1147	4073	VTAPSTPSGR|ATSP	1.014	0.654								1147	4544	TRLSQTTTPT|ATMS	0.783	0.654		1147	1370	PVDNSTPVTT|STEA	0.823	0.654
1148	4295	TSSMTSGPGT|TPSP	1.014	0.654								1148	4638	TPTTSGSTVT|PSSI	0.783	0.654		1148	1418	VSSEASTLSA|TPVD	0.823	0.654
1149	4461	ASTTSTISLP|TTST	1.014	0.654								1149	4787	IHTSSTPETT|HTST	0.783	0.654		1149	1538	SEINSLSTTP|AVTS	0.823	0.654
1150	2614	TSAPTTSTNS|APIS	1.011	0.654								1150	4883	AHTPKVVTTM|ATMP	0.783	0.654		1150	1723	PVDNSTPVTT|STEA	0.823	0.654
1151	1690	TRLPKTVATT|RPTP	1.008	0.654								1151	51	GGAPTSSPTR|RVSF	0.78	0.654		1151	1828	LVANSEASTL|STTP	0.823	0.654
1152	2801	PTTSTTSTTI|TSTT	1.008	0.654								1152	1778	MSPLTNTTTS|QGTT	0.78	0.654		1152	2313	VDSNTPFTTS|TEAS	0.823	0.654
1153	3155	ASKTSGPGTT|PSPV	1.008	0.654								1153	1954	TPTVTSSKAT|PSSS	0.78	0.654		1153	2615	TTSTETSSSP|TTAK	0.823	0.654
1154	3066	TTSITSGPGT|TPSP	1.005	0.654								1154	1964	PSSSPGTATA|LPAL	0.78	0.654		1154	3103	SMPISTYSEG|STPL	0.823	0.654
1155	3661	QKSRTTTLVT|SSIT	1.005	0.654								1155	3089	LPEQTTTPMA|TMST	0.78	0.654		1155	3678	STQVSSSPVT|PEGT	0.823	0.654
1156	4296	SSMTSGPGTT|PSPV	1.005	0.654								1156	3221	PSSSPGTATA|LPAL	0.78	0.654		1156	3702	STPLTTMPVS|TTRV	0.823	0.654
1157	1494	SSPAQTTPPT|TSKT	1.003	0.654								1157	3846	LTTTATTTRA|TGSV	0.78	0.654		1157	3809	GTTTMPMSTT|SERS	0.823	0.654
1158	2342	TSAPTSSTTS|GPGT	1.003	0.654								1158	4496	TPTVTSSKAT|PSSS	0.78	0.654		1158	4124	TNTTIKSNPT|STPT	0.823	0.654
1159	2389	TTSATTTSRI|SGPE	1.003	0.654								1159	4506	PSSSPGTATA|LPAL	0.78	0.654		1159	799	TTEGTSMPIS|TPSE	0.821	0.654
1160	2629	TTSATTTSRI|SGPE	1.003	0.654								1160	4998	SPPPVSSAPL|SSPS	0.78	0.654		1160	1056	MPVSTTMVAS|SETS	0.821	0.654
1161	3725	PQTTTSSAPT|SSTT	1.003	0.654								1161	2136	SGTPPSLTTT|ATTI	0.777	0.654		1161	1919	TADGSSMPTS|TPRE	0.821	0.654
1162	1353	PSNGPSSAHT|GPPS	1	0.654								1162	2257	STPALSSPHP|SSRT	0.777	0.654		1162	3906	TPPLDTSTTF|TPST	0.821	0.654
1163	2260	RTTTLVTTST|TSTP	1	0.654								1163	2261	LSSPHPSSRT|TESP	0.777	0.654		1163	4057	SSESSRPSTI|TSHT	0.821	0.654
1164	2755	PRRTSAPTTS|TISA	1	0.654								1164	2492	TASSTQATAG|TPHV	0.777	0.654		1164	646	STTLVASSEA|STLS	0.818	0.654
1165	3366	RTTTLVTTST|TSTP	1	0.654								1165	2693	SGTPPSLTTT|ATTI	0.777	0.654		1165	1053	LTRMPVSTTM|VASS	0.818	0.654
1166	3686	TTSTTPASIP|STTS	1	0.654								1166	2814	STPALSSPHP|SSRT	0.777	0.654		1166	1059	STTMVASSET|STLS	0.818	0.654
1167	4097	RTTTLVTTST|TSTP	1	0.654								1167	2818	LSSPHPSSRT|TESP	0.777	0.654		1167	1135	VDTSIPVTTS|TEAS	0.818	0.654
1168	4599	GTTPSPVPTT|STTP	1	0.654								1168	3393	SGTPPSLTTT|ATTI	0.777	0.654		1168	1158	SIPTSPPSEG|TTPL	0.818	0.654
1169	4760	LSTSMVSASV|ASTS	1	0.654								1169	3514	STPALSSPHP|SSRT	0.777	0.654		1169	1665	VDSNSPVITS|TEVS	0.818	0.654
1170	5457	VQVACVTNTS|KSPA	1	0.654								1170	3518	LSSPHPSSRT|TESP	0.777	0.654		1170	2136	VDSNSPVITS|TEVS	0.818	0.654
1171	180	QQSSSYTKVE|ARLG	0.997	0.654								1171	3749	TASSTQATAG|TPHV	0.777	0.654		1171	2242	VTSEASTLSA|TPVD	0.818	0.654
1172	2317	PSPVPTTSTI|SAPT	0.997	0.654								1172	4071	STPALSSPHP|SSRT	0.777	0.654		1172	2318	PFTTSTEASS|PPPT	0.818	0.654
1173	2732	STISAPTTST|TSAT	0.997	0.654								1173	4075	LSSPHPSSRT|TESP	0.777	0.654		1173	2454	SIPTSPPSEG|TTPL	0.818	0.654
1174	3668	LVTSSITSTT|QTST	0.997	0.654								1174	4385	TSSTSTPSST|PGTT	0.777	0.654		1174	2560	EISSSATSAE|GTSM	0.818	0.654
1175	4454	PTTSTTSAST|TSTI	0.997	0.654								1175	4477	TASSTQATAG|TPHV	0.777	0.654		1175	2785	VDTSIPVTTS|TEAS	0.818	0.654
1176	5242	CYGNDSASLG|ALPE	0.997	0.654								1176	4655	THTARVLTTT|TTTV	0.777	0.654		1176	2908	PVTTSTEGSS|SPTT	0.818	0.654
1177	1729	TSRGGPTATS|VTQG	0.995	0.654								1177	4683	SGTPPSLTTT|ATTI	0.777	0.654		1177	3083	NSPVVTSTEV|SSSP	0.818	0.654
1178	1861	TPGSTSSSPA|QTTP	0.995	0.654								1178	2121	VATGSMATPS|SSTQ	0.774	0.654		1178	3718	SEGSTLSTPS|VVTS	0.818	0.654
1179	2102	TSRGGPTATS|VTQG	0.995	0.654								1179	2482	TVTVPTGSTA|TASS	0.774	0.654		1179	3901	ASIASTPPLD|TSTT	0.818	0.654
1180	2837	TTSGPGTTSS|PVPT	0.995	0.654								1180	2678	VATGSMATPS|SSTQ	0.774	0.654		1180	4022	TPRTTSRGCT|TSAS	0.818	0.654
1181	3458	ATTTSTTSAP|TSST	0.995	0.654								1181	3181	TVTVPTGSTA|TASS	0.774	0.654		1181	539	TLSTTPVDTS|TPVT	0.815	0.654
1182	2939	TSTISVPTTS|TTSV	0.992	0.654								1182	3378	VATGSMATPS|SSTQ	0.774	0.654		1182	716	TLSTTPVDTS|TPVT	0.815	0.654
1183	1689	ITRLPKTVAT|TRPT	0.989	0.654								1183	3501	SHTPAATTST|TQHS	0.774	0.654		1183	798	TTTEGTSMPI|STPS	0.815	0.654
1184	2323	TSTISAPTTS|ITSA	0.989	0.654								1184	3739	TVTVPTGSTA|TASS	0.774	0.654		1184	893	TLSTTPVDTS|TPVT	0.815	0.654
1185	4115	TSAPTTSTIP|ASTP	0.989	0.654								1185	3935	VATGSMATPS|SSTQ	0.774	0.654		1185	1068	TSTLSTTPAD|TSTP	0.815	0.654
1186	4345	STTSGPGSTP|SPVP	0.989	0.654								1186	4467	TVTVPTGSTA|TASS	0.774	0.654		1186	1617	TEASSSTTAE|GSSM	0.815	0.654
1187	4409	STTSGPGSTP|SPVP	0.989	0.654								1187	4668	VATGSMATPS|SSTQ	0.774	0.654		1187	2189	TLSTTPVDTS|TPVT	0.815	0.654
1188	4480	TSMTSGPGTT|PSPV	0.989	0.654								1188	4714	ITPVLTSTAT|TPAA	0.774	0.654		1188	2364	TSTLSTTPAD|TSTP	0.815	0.654
1189	3677	TQTSTTSAPT|TSTT	0.986	0.654								1189	2281	TPGHTTATSR|TTAT	0.772	0.654		1189	2720	TLSTTPVDTS|TPVT	0.815	0.654
1190	3755	SAPTTSTTSA|PTAS	0.986	0.654								1190	3876	TTTTTGFTVT|PSSS	0.772	0.654		1190	2838	TLSTTPVDTS|TPVT	0.815	0.654
1191	4331	SPVPTTSTTS|APIT	0.986	0.654								1191	4095	TPGHTTATSR|TTAT	0.772	0.654		1191	3133	TLSTTPVDTS|TPVT	0.815	0.654
1192	4463	TTSTISLPTT|STTS	0.986	0.654								1192	4325	TKSTATSVTP|IPSS	0.772	0.654		1192	3307	TSTLSTTPAD|TSTP	0.815	0.654
1193	4762	TSMVSASVAS|TSVA	0.986	0.654								1193	4350	TTTPVATMST|IHPS	0.772	0.654		1193	3368	TLSTTPVDTS|TPVT	0.815	0.654
1194	2511	SSPTTSTTSA|PTTS	0.984	0.654								1194	4811	ATNSTATPSS|TLGT	0.772	0.654		1194	3486	TLSTTPVDTS|TPVT	0.815	0.654
1195	2556	STTSAPISST|TSAT	0.984	0.654								1195	1727	APTTMATSRA|RPTG	0.769	0.654		1195	639	TITSMSVSTT|LVAS	0.812	0.654
1196	3401	SAPTTSTTST|PQTS	0.984	0.654								1196	2041	ATGSVATPSS|TPGT	0.769	0.654		1196	839	PVDSNSPVTT|STEV	0.812	0.654
1197	3457	SATTTSTTSA|PTSS	0.984	0.654								1197	2598	ATGSVATPSS|TPGT	0.769	0.654		1197	974	PTTAEGTSIP|TSTP	0.812	0.654
1198	3802	SAPTTSTTST|PQTS	0.984	0.654								1198	3298	ATGSVATPSS|TPGT	0.769	0.654		1198	1082	VTTYSQASSS|STTA	0.812	0.654
1199	3834	SSPTTSTTSA|PTTS	0.984	0.654								1199	3855	ATGSVATPSS|TPGT	0.769	0.654		1199	1651	PVASPEASTL|STTP	0.812	0.654
1200	3850	SAPTTSTTST|PQTS	0.984	0.654								1200	4583	ATGSVATPSS|TPGT	0.769	0.654		1200	1924	SMPTSTPREG|RPPL	0.812	0.654
1201	4196	SAPTTSTISS|PTSS	0.984	0.654								1201	2774	HTVRTAWTSA|TSGT	0.766	0.654		1201	1944	TTTVASSEIN|TLST	0.812	0.654
1202	4606	PTTSTTPVSK|TSTS	0.984	0.654								1202	3118	LTTKATTTRA|TSSM	0.766	0.654		1202	2122	PVASPEASTL|STTP	0.812	0.654
1203	5121	VGPTTVGSTT|VGPT	0.984	0.654								1203	4031	HTVRTAWTSA|TSGT	0.766	0.654		1203	2535	PVASPEASTL|STTP	0.812	0.654
1204	5131	VGPTTVGSTT|VGPT	0.984	0.654								1204	4800	TVLTTTATMT|RATN	0.766	0.654		1204	2784	AVDTSIPVTT|STEA	0.812	0.654
1205	3041	PTTSTTSTPT|SSTT	0.981	0.654								1205	1730	TMATSRARPT|GTAS	0.764	0.654		1205	3390	PTTAEGTSIP|TSSP	0.812	0.654
1206	3154	TASKTSGPGT|TPSP	0.981	0.654								1206	1892	SHCPSTPATS|STAT	0.764	0.654		1206	3550	PVDSNTFVTS|SSQA	0.812	0.654
1207	4244	SASTTSTTSA|PTTS	0.981	0.654								1207	2179	AATSNTVTPS|SALG	0.764	0.654		1207	3962	VFPATTGAVS|TPVI	0.812	0.654
1208	3419	PTSSTTSAPT|SSTI	0.978	0.654								1208	2214	SSPHTVRTAW|TSAT	0.764	0.654		1208	295	LVVSSEASTL|STTP	0.81	0.654
1209	2231	VTSTPVTAPS|TPSG	0.976	0.654								1209	2771	SSPHTVRTAW|TSAT	0.764	0.654		1209	386	TAEATSMLTS|TLSE	0.81	0.654
1210	3202	TTSTASVSKT|STSH	0.976	0.654								1210	3471	SSPHTVRTAW|TSAT	0.764	0.654		1210	543	TPVDTSTPVT|TSSE	0.81	0.654
1211	3337	VTSTPVTAPS|TPSG	0.976	0.654								1211	4028	SSPHTVRTAW|TSAT	0.764	0.654		1211	987	PSEGTTPLTS|TPVS	0.81	0.654
1212	3500	TTSTASVSKT|STSH	0.976	0.654								1212	1982	TTPTATSVTP|IPSS	0.761	0.654		1212	1039	TSMPTSTPSE|GSTP	0.81	0.654
1213	3933	TTSTASVSKT|STSH	0.976	0.654								1213	2797	STGTSHTPAA|TTGT	0.761	0.654		1213	1121	LVVSSEASTL|STTP	0.81	0.654
1214	4068	VTSTPVTAPS|TPSG	0.976	0.654								1214	3014	TTGSTAIPSS|TPGT	0.761	0.654		1214	1212	TAEVTSMPTS|TPGE	0.81	0.654
1215	2335	SAPTTSTTSA|PTSS	0.973	0.654								1215	4054	STGTSHTPAA|TTGT	0.761	0.654		1215	1289	LTSIPVSTTL|VTSP	0.81	0.654
1216	2423	SAPTTSTTSA|PTSS	0.973	0.654								1216	4788	HTSSTPETTH|TSTV	0.761	0.654		1216	1528	IPVSTTTVAS|SEIN	0.81	0.654
1217	2919	SAPTTSTTSA|PTSS	0.973	0.654								1217	5283	APVSSTPTPT|PCPP	0.761	0.654		1217	1769	PVLSSEASTL|SATP	0.81	0.654
1218	3089	PTTSTTSAAT|TSTI	0.973	0.654								1218	3150	AATTTAATGP|TATP	0.758	0.654		1218	1940	IPVSTTTVAS|SEIN	0.81	0.654
1219	3132	TPSPIPTTST|TSPP	0.973	0.654								1219	3204	VLTSTATTPT|VISS	0.758	0.654		1219	2005	LVVSSEASTL|STTP	0.81	0.654
1220	3428	TSSTISARTT|SIIS	0.973	0.654								1220	4407	AATTTAATGP|TATP	0.758	0.654		1220	2217	TSMPTSTPSE|GSTP	0.81	0.654
1221	3791	STTSAPITST|ISAP	0.973	0.654								1221	2026	AHTSTVLTAT|ATTT	0.755	0.654		1221	2935	VSTPLTSILV|STVP	0.81	0.654
1222	3868	PTSSTTSAPT|ASTI	0.973	0.654								1222	2294	TATPSKTRTS|TLLP	0.755	0.654		1222	3161	TSMPTSTPSE|GSTP	0.81	0.654
1223	3892	HTTSTTSPPT|SSTS	0.973	0.654								1223	2802	HTPAATTGTT|QHST	0.755	0.654		1223	3278	TSMPTSTPSE|GSTP	0.81	0.654
1224	4171	TSAPTTSTNS|APTT	0.973	0.654								1224	2851	TATPSKTRTS|TLLP	0.755	0.654		1224	4101	MTTRTKPSTR|TTSF	0.81	0.654
1225	1491	STSSSPAQTT|PPTT	0.97	0.654								1225	3551	TATPSKTRTS|TLLP	0.755	0.654		1225	1503	SSPTPAEGTS|IAIS	0.807	0.654
1226	1504	TSKTTETRAS|GSSA	0.97	0.654								1226	3911	STVTPSSVPG|TTHT	0.755	0.654		1226	1639	SPLLTSIPVS|TTPV	0.807	0.654
1227	4432	TRTTPASTAS|TTSG	0.97	0.654								1227	4059	HTPAATTGTT|QHST	0.755	0.654		1227	1705	TVRTTPVASS|AIST	0.807	0.654
1228	4473	STTSAPITSM|TSGP	0.97	0.654								1228	4108	TATPSKTRTS|TLLP	0.755	0.654		1228	2749	SMRISTPSDG|STPL	0.807	0.654
1229	2760	APTTSTISAS|TTST	0.967	0.654								1229	4797	HTSTVLTTTA|TMTR	0.755	0.654		1229	2886	STTPVASSEA|STLS	0.807	0.654
1230	2797	TTLSPTTSTT|STTI	0.967	0.654								1230	2667	TPTVLTTTTT|TVAT	0.753	0.654		1230	3139	VDTSTPVTTS|TEAH	0.807	0.654
1231	4181	APTTSTISAS|TTST	0.967	0.654								1231	2795	EPSTGTSHTP|AATT	0.753	0.654		1231	3430	TTPVDSNTLV|TTST	0.807	0.654
1232	2417	TTTSTTSAPT|TSTT	0.965	0.654								1232	3093	TTTPMATMST|IHPS	0.753	0.654		1232	3475	STTPVASSEA|STLS	0.807	0.654
1233	2677	TISVPTTSTT|SAST	0.965	0.654								1233	3156	ATGPTATPSS|TPGT	0.753	0.654		1233	3534	STTPVASSEA|STLS	0.807	0.654
1234	2754	TPRRTSAPTT|STIS	0.965	0.654								1234	3924	TPTVLTTTTT|TVAT	0.753	0.654		1234	3713	TRVTSSEGST|LSTP	0.807	0.654
1235	2965	TISVPTTSTT|SAST	0.965	0.654								1235	4052	EPSTGTSHTP|AATT	0.753	0.654		1235	4039	ATSTPHTSTS|VTTR	0.807	0.654
1236	3117	TTSASTASKT|SGLG	0.965	0.654								1236	4413	ATGPTATPSS|TPGT	0.753	0.654		1236	429	SKTFVTTASE|ASSS	0.804	0.654
1237	3731	SAPTSSTTSA|PTTS	0.965	0.654								1237	4875	TASSTLGTAH|TPKV	0.753	0.654		1237	522	LTSMSVSTMP|VASS	0.804	0.654
1238	70	PSLRTIPVVR|ASNP	0.962	0.654								1238	2044	SVATPSSTPG|TAHT	0.75	0.654		1238	642	SMSVSTTLVA|SSEA	0.804	0.654
1239	2489	ATTSTTSGPE|TTPR	0.962	0.654								1239	2110	TATVLTTTTT|TVAT	0.75	0.654		1239	685	TSMPTSTYTE|GSTP	0.804	0.654
1240	3039	SAPTTSTTST|PTSS	0.962	0.654								1240	2238	EPSTVTSHTL|AATT	0.75	0.654		1240	917	TSEGTSMPTS|TPGE	0.804	0.654
1241	2407	PVPTTSTTSA|TTTS	0.959	0.654								1241	2449	TTTATTTEST|GSTA	0.75	0.654		1241	932	STPLTSMPDS|TTPV	0.804	0.654
1242	4464	TSTISLPTTS|TTSA	0.959	0.654								1242	2601	SVATPSSTPG|TAHT	0.75	0.654		1242	1078	TSTPVTTYSQ|ASSS	0.804	0.654
1243	2446	TSAPTTSTTS|GPGT	0.957	0.654								1243	3301	SVATPSSTPG|TAHT	0.75	0.654		1243	1118	STRLVVSSEA|STLS	0.804	0.654
1244	2590	TSAPTTSTTS|GPGT	0.957	0.654								1244	3367	TATVLTTTTT|TVAT	0.75	0.654		1244	1550	TSTPVTTYSQ|ASSS	0.804	0.654
1245	2830	TSAPTTSTTS|GPGT	0.957	0.654								1245	3706	TTTATTTEST|GSTA	0.75	0.654		1245	2921	TAEGTSMPIS|TPSE	0.804	0.654
1246	4251	TSAPTTSTTS|GPGT	0.957	0.654								1246	3858	SVATPSSTPG|TAHT	0.75	0.654		1246	2998	LTSMSVSTMP|VASS	0.804	0.654
1247	4315	TSAPTTSTTS|GPGT	0.957	0.654								1247	3875	PTTTTTGFTV|TPSS	0.75	0.654		1247	3293	TSMPVSTTTV|ASSE	0.804	0.654
1248	4467	ISLPTTSTTS|APIT	0.957	0.654								1248	4586	SVATPSSTPG|TAHT	0.75	0.654		1248	3317	TSTPVTTYSQ|ASSS	0.804	0.654
1249	4563	TSAPTTSTTS|GPGT	0.957	0.654								1249	1658	AVPTLSEGLT|SPRY	0.747	0.654		1249	3401	SSPSEGTTPL|ASMP	0.804	0.654
1250	4587	TSAPTTSTTS|GPGT	0.957	0.654								1250	4703	TNPSSTPGTT|PITP	0.747	0.654		1250	3720	GSTLSTPSVV|TSTP	0.804	0.654
1251	2528	ASTTSTTSGA|GTTP	0.954	0.654								1251	5127	NHYCTASATA|AAAR	0.747	0.654		1251	468	VSTTPVASSE|ASNL	0.802	0.654
1252	2757	RTSAPTTSTI|SAST	0.954	0.654								1252	1974	LPALRSTATT|PTAT	0.745	0.654		1252	515	PSEGSTPLTS|MSVS	0.802	0.654
1253	2761	PTTSTISAST|TSTT	0.954	0.654								1253	2092	PTTRGSTVTP|SSIP	0.745	0.654		1253	632	TYSERGTTIT|SMSV	0.802	0.654
1254	2864	APTTRTTSVP|TSST	0.954	0.654								1254	2169	PVLTTTATTP|AATS	0.745	0.654		1254	763	VSKTLLTSSE|ASTL	0.802	0.654
1255	3436	TTSIISAPTT|STTS	0.954	0.654								1255	2531	LPALRSTATT|PTAT	0.745	0.654		1255	1437	TTSAEATSSP|TTAE	0.802	0.654
1256	3715	SAPTTSTTST|PQTT	0.954	0.654								1256	2649	PTTRGSTVTP|SSIP	0.745	0.654		1256	2842	TPVDTSTPVT|TSTK	0.802	0.654
1257	2786	TTSTISAPTT|STTL	0.951	0.654								1257	2726	PVLTTTATTP|AATS	0.745	0.654		1257	2948	PVAGSEASTL|STTP	0.802	0.654
1258	2788	STISAPTTST|TLSP	0.951	0.654								1258	3231	LPALRSTATT|PTAT	0.745	0.654		1258	3009	ASSEASTLSR|TPAD	0.802	0.654
1259	3186	TTSTTPGPGT|TPSP	0.948	0.654								1259	3349	PTTRGSTVTP|SSIP	0.745	0.654		1259	3297	VSTTTVASSE|TSTL	0.802	0.654
1260	4156	SGPTTSTTLA|PTTS	0.948	0.654								1260	3426	PVLTTTATTP|AATS	0.745	0.654		1260	656	STLSTTPVDS|NTPV	0.799	0.654
1261	2250	TQSTSSWQKS|RTTT	0.946	0.654								1261	3788	LPALRSTATT|PTAT	0.745	0.654		1261	909	TEARSSPTTS|EGTS	0.799	0.654
1262	2348	STTSGPGTTP|SPVP	0.946	0.654								1262	3983	PVLTTTATTP|AATS	0.745	0.654		1262	1415	TPVVSSEAST|LSAT	0.799	0.654
1263	2405	PSPVPTTSTT|SATT	0.946	0.654								1263	4516	LPALRSTATT|PTAT	0.745	0.654		1263	1734	TEARSSPTTS|EGTS	0.799	0.654
1264	2452	STTSGPGTTP|SPVP	0.946	0.654								1264	4799	STVLTTTATM|TRAT	0.745	0.654		1264	2205	TEARSSPTTS|EGTS	0.799	0.654
1265	2572	STTSGPGTTP|SPVP	0.946	0.654								1265	2165	TPIPPVLTTT|ATTP	0.742	0.654		1265	2607	PVDTSIPVTT|STET	0.799	0.654
1266	2660	STTSGPGTTP|SPVP	0.946	0.654								1266	2625	FTATPSSSPG|TART	0.742	0.654		1266	2685	TAEGSSMPTS|TPGE	0.799	0.654
1267	2700	STTSGPGTTP|SPVP	0.946	0.654								1267	2722	TPIPPVLTTT|ATTP	0.742	0.654		1267	2742	PTTAEGTSMR|ISTP	0.799	0.654
1268	2746	TTSTTSAPTP|RRTS	0.946	0.654								1268	3422	TPIPPVLTTT|ATTP	0.742	0.654		1268	3013	ASTLSRTPAD|TSTP	0.799	0.654
1269	2884	STTSGPGTTP|SPVP	0.946	0.654								1269	3493	ITEPSTVTSH|TPAA	0.742	0.654		1269	3144	PVTTSTEAHS|SPTT	0.799	0.654
1270	2980	STTSGPGTTP|SPVP	0.946	0.654								1270	3495	EPSTVTSHTP|AATT	0.742	0.654		1270	3569	TLQVTTMRMS|TPSE	0.799	0.654
1271	3356	TQSTSSWQKS|RTTT	0.946	0.654								1271	3979	TPIPPVLTTT|ATTP	0.742	0.654		1271	3638	TPSEVSTPLT|IMPV	0.799	0.654
1272	3654	TQSTSSWQKS|RTTT	0.946	0.654								1272	4823	GTTRILTELT|TTAT	0.742	0.654		1272	3736	TSTEAISSSA|TLDS	0.799	0.654
1273	4087	TQSTSSWQKS|RTTT	0.946	0.654								1273	1704	TRSALPGTTG|SLGT	0.736	0.654		1273	4121	AVPTNTTIKS|NPTS	0.799	0.654
1274	4257	STTSGPGTTP|SPVP	0.946	0.654								1274	1989	VTPIPSSSLG|TTWT	0.736	0.654		1274	503	PTAEVNSMPT|STPS	0.796	0.654
1275	4321	STTSGPGTTP|SPVP	0.946	0.654								1275	2065	TTGFTATPSS|SPGT	0.736	0.654		1275	546	DTSTPVTTSS|EASS	0.796	0.654
1276	4377	STTSGPGTTP|SPVP	0.946	0.654								1276	2278	GTTTPGHTTA|TSRT	0.736	0.654		1276	588	TRLVVSSEAS|TTST	0.796	0.654
1277	4441	STTSGPGTTP|SPVP	0.946	0.654								1277	2296	TPSKTRTSTL|LPSS	0.736	0.654		1277	883	TTLVATSAIS|TLST	0.796	0.654
1278	4513	STTSGPGTTP|SPVP	0.946	0.654								1278	2302	TSTLLPSSPT|SAPI	0.736	0.654		1278	1270	TTAEGTSLPT|STTS	0.796	0.654
1279	4542	STASTTSGPG|TSLS	0.946	0.654								1279	2481	ATVTVPTGST|ATAS	0.736	0.654		1279	1429	PVDTSTPGTT|SAEA	0.796	0.654
1280	4569	STTSGPGTTP|SPVP	0.946	0.654								1280	2622	TTGFTATPSS|SPGT	0.736	0.654		1280	1463	KTPLKSIPVS|NTPV	0.796	0.654
1281	4593	STTSGPGTTP|SPVP	0.946	0.654								1281	2853	TPSKTRTSTL|LPSS	0.736	0.654		1281	1553	PVTTYSQASS|SPTT	0.796	0.654
1282	1530	ARTTPAPGTA|TSVK	0.943	0.654								1282	2859	TSTLLPSSPT|SAPI	0.736	0.654		1282	1917	PTTADGSSMP|TSTP	0.796	0.654
1283	1884	QASGSSAPSS|TPGT	0.943	0.654								1283	3180	ATVTVPTGST|ATAS	0.736	0.654		1283	1954	TLSTTLADTR|TPVT	0.796	0.654
1284	1903	ARTTPAPGTA|TSVK	0.943	0.654								1284	3322	TTGFTATPSS|SPGT	0.736	0.654		1284	1965	PVTTYSQASS|SPTT	0.796	0.654
1285	2944	VPTTSTTSVP|GTTP	0.943	0.654								1285	3553	TPSKTRTSTL|LPSS	0.736	0.654		1285	2555	VVTSTEISSS|ATSA	0.796	0.654
1286	1551	PPPVPATSTS|SMST	0.938	0.654								1286	3559	TSTLLPSSPT|SAPI	0.736	0.654		1286	2887	TTPVASSEAS|TLST	0.796	0.654
1287	1924	PPPVPATSTS|SMST	0.938	0.654								1287	3738	ATVTVPTGST|ATAS	0.736	0.654		1287	3476	TTPVASSEAS|TLST	0.796	0.654
1288	2476	RTTSAPKSST|TSAA	0.938	0.654								1288	3950	SGTPPSLITT|ATTI	0.736	0.654		1288	3535	TTPVASSEAS|TLST	0.796	0.654
1289	3144	PPTTSTTSAS|TASK	0.938	0.654								1289	4092	GTTTPGHTTA|TSRT	0.736	0.654		1289	410	STILVASSEA|STTS	0.793	0.654
1290	3509	TSTSHVSVSK|TTHS	0.938	0.654								1290	4110	TPSKTRTSTL|LPSS	0.736	0.654		1290	760	SMPVSKTLLT|SSEA	0.793	0.654
1291	3942	TSTSHVSVSK|TTHS	0.938	0.654								1291	4116	TSTLLPSSPT|SAPI	0.736	0.654		1291	1384	CSSPTTSEGT|SMPN	0.793	0.654
1292	1364	PPSSAWPTTA|GTSP	0.935	0.654								1292	4466	ATVTVPTGST|ATAS	0.736	0.654		1292	1501	VSSSPTPAEG|TSIA	0.793	0.654
1293	3014	ISAPTTSTPS|APTT	0.935	0.654								1293	4607	TTGFTATPSS|SPGT	0.736	0.654		1293	1854	VSSSPTPAEG|TSIA	0.793	0.654
1294	3920	TTSGSGTTPS|PVPT	0.935	0.654								1294	4710	GTTPITPVLT|STAT	0.736	0.654		1294	2489	PVDTSTPMTT|STEA	0.793	0.654
1295	4226	TTSGSGTTPS|PVPT	0.935	0.654								1295	4715	TPVLTSTATT|PAAT	0.736	0.654		1295	2557	TSTEISSSAT|SAEG	0.793	0.654
1296	3763	SAPTASTTSA|PTST	0.932	0.654								1296	1455	LSASTEPAVP|TPTQ	0.734	0.654		1296	3447	SSPTIAEGTS|LPTS	0.793	0.654
1297	3878	ASTISAPTTS|TTSF	0.932	0.654								1297	1639	TPQPTSSPGL|TRAP	0.734	0.654		1297	472	PVASSEASNL|STTP	0.791	0.654
1298	3744	STISAPTTST|ISAP	0.929	0.654								1298	2108	THTATVLTTT|TTTV	0.734	0.654		1298	533	ASSEASTLST|TPVD	0.791	0.654
1299	1557	TSTSSMSTTA|PGTS	0.927	0.654								1299	3237	TATTPTATSV|TAIP	0.734	0.654		1299	651	ASSEASTLST|TPVD	0.791	0.654
1300	1930	TSTSSMSTTA|PGTS	0.927	0.654								1300	3365	THTATVLTTT|TTTV	0.734	0.654		1300	710	ASSEASTLST|TPVD	0.791	0.654
1301	2433	PTSSTTSSPQ|TSTT	0.927	0.654								1301	4834	TATTTAATGS|TATL	0.734	0.654		1301	1453	SIPTSTPSEG|KTPL	0.791	0.654
1302	2560	APISSTTSAT|TTST	0.927	0.654								1302	4866	VMVPTGSTAT|ASST	0.734	0.654		1302	1577	YSEGSTPLTS|LPVS	0.791	0.654
1303	3049	PTSSTTSSPQ|TSTT	0.927	0.654								1303	1322	FTTAWVPHST|TSPA	0.728	0.654		1303	1642	LTSIPVSTTP|VASP	0.791	0.654
1304	3511	TSHVSVSKTT|HSQP	0.927	0.654								1304	2504	HVSTTATTPT|VTSS	0.728	0.654		1304	1962	TRTPVTTYSQ|ASSS	0.791	0.654
1305	3898	SPPTSSTSST|PQTS	0.927	0.654								1305	2838	TPGHTRATSR|TTAT	0.728	0.654		1305	2381	YSQAGSSPTT|ADDT	0.791	0.654
1306	3944	TSHVSVSKTT|HSQP	0.927	0.654								1306	3109	PETTHTSTVL|TTKA	0.728	0.654		1306	2526	LTSIPVSTTP|VASP	0.791	0.654
1307	4113	STTSAPTTST|IPAS	0.927	0.654								1307	3761	HVSTTATTPT|VTSS	0.728	0.654		1307	2596	ASSEASTLST|TPVD	0.791	0.654
1308	4288	TRTTSAPTSS|MTSG	0.927	0.654								1308	3957	ITTATTITAT|GSTT	0.728	0.654		1308	2655	ASSEASTLST|TPVD	0.791	0.654
1309	1523	GTVSLSTART|TPAP	0.924	0.654								1309	4366	PETTHTSTVL|TTKA	0.728	0.654		1309	2891	ASSEASTLST|TPVD	0.791	0.654
1310	1538	TATSVKKTFS|TPSP	0.924	0.654								1310	4489	HVSTTATTPT|VTSS	0.728	0.654		1310	3480	ASSEASTLST|TPVD	0.791	0.654
1311	1896	GTVSLSTART|TPAP	0.924	0.654								1311	4641	TSGSTVTPSS|IPGT	0.728	0.654		1311	3512	EVTSMPTSTA|GEGS	0.791	0.654
1312	1911	TATSVKKTFS|TPSP	0.924	0.654								1312	4712	TPITPVLTST|ATTP	0.728	0.654		1312	3539	ASSEASTLST|TPVD	0.791	0.654
1313	3182	TSASTTSTTP|GPGT	0.924	0.654								1313	4762	IPSSTLWTTW|TVPA	0.728	0.654		1313	3726	PSVVTSTPVT|TSTE	0.791	0.654
1314	4258	TTSGPGTTPS|PVPS	0.924	0.654								1314	4926	SVSTVSSSVL|TTLR	0.728	0.654		1314	3955	VTSSTADVFP|ATTG	0.791	0.654
1315	4775	ASSSVASSSV|AYST	0.924	0.654								1315	5282	AAPVSSTPTP|TPCP	0.728	0.654		1315	4096	EAVTTMTTRT|KPST	0.791	0.654
1316	1370	PTTAGTSPRT|RLPT	0.921	0.654								1316	4816	ATPSSTLGTT|RILT	0.726	0.654		1316	373	LVTTSTEPSS|LPTT	0.788	0.654
1317	1565	TAPGTSVVSS|KPTP	0.921	0.654								1317	4869	PTGSTATASS|TLGT	0.726	0.654		1317	456	PSEGSTPLTS|MPVS	0.788	0.654
1318	1938	TAPGTSVVSS|KPTP	0.921	0.654								1318	1501	TVTPSAPGTT|TCQP	0.723	0.654		1318	478	ASNLSTTPVD|SKTQ	0.788	0.654
1319	2415	SATTTSTTSA|PTTS	0.921	0.654								1319	2015	STATPSSTPE|TAHT	0.723	0.654		1319	751	PSEGSTPLTS|MPVS	0.788	0.654
1320	4145	STTSAPTHRT|TSGP	0.921	0.654								1320	2045	VATPSSTPGT|AHTT	0.723	0.654		1320	910	EARSSPTTSE|GTSM	0.788	0.654
1321	3828	PQTSTTSSPT|TSTT	0.918	0.654								1321	2139	PPSLTTTATT|ITAT	0.723	0.654		1321	969	EATSSPTTAE|GTSI	0.788	0.654
1322	4245	ASTTSTTSAP|TTST	0.918	0.654								1322	2454	TTESTGSTAT|PSST	0.723	0.654		1322	1704	ITVRTTPVAS|SAIS	0.788	0.654
1323	1378	RTRLPTASAS|LPPV	0.916	0.654								1323	2602	VATPSSTPGT|AHTT	0.723	0.654		1323	1735	EARSSPTTSE|GTSM	0.788	0.654
1324	1532	TTPAPGTATS|VKKT	0.916	0.654								1324	2696	PPSLTTTATT|ITAT	0.723	0.654		1324	1794	EATSSPTTAE|GTSI	0.788	0.654
1325	1876	TTSKTTETQA|SGSS	0.916	0.654								1325	3243	ATSVTAIPSS|SLGT	0.723	0.654		1325	2206	EARSSPTTSE|GTSM	0.788	0.654
1326	1905	TTPAPGTATS|VKKT	0.916	0.654								1326	3302	VATPSSTPGT|AHTT	0.723	0.654		1326	2265	EATSSPTTAE|GTSI	0.788	0.654
1327	2324	STISAPTTSI|TSAP	0.916	0.654								1327	3396	PPSLTTTATT|ITAT	0.723	0.654		1327	3285	PSEGSTPLTS|MPVS	0.788	0.654
1328	2747	TSTTSAPTPR|RTSA	0.916	0.654								1328	3492	HITEPSTVTS|HTPA	0.723	0.654		1328	3552	DSNTFVTSSS|QASS	0.788	0.654
1329	3676	TTQTSTTSAP|TTST	0.916	0.654								1329	3711	TTESTGSTAT|PSST	0.723	0.654		1329	3559	SSSQASSSPA|TLQV	0.788	0.654
1330	2367	SAPTTSTTSA|PTTS	0.913	0.654								1330	3829	STATPSSTPE|TAHT	0.723	0.654		1330	4026	TSRGCTTSAS|TLSA	0.788	0.654
1331	2719	SAPTTSTTSA|PTTS	0.913	0.654								1331	3859	VATPSSTPGT|AHTT	0.723	0.654		1331	314	PVITSTEASS|SPTT	0.785	0.654
1332	2911	SAPTTSTTSA|PTTS	0.913	0.654								1332	4587	VATPSSTPGT|AHTT	0.723	0.654		1332	454	STPSEGSTPL|TSMP	0.785	0.654
1333	2999	SAPTTSTTSA|PTTS	0.913	0.654								1333	4686	PPSLTTTATT|ITAT	0.723	0.654		1333	749	STPSEGSTPL|TSMP	0.785	0.654
1334	3103	SAPTTSTTSA|PTTS	0.913	0.654								1334	2097	STVTPSSIPG|TTHT	0.72	0.654		1334	1055	RMPVSTTMVA|SSET	0.785	0.654
1335	3385	SAPTTSTTSA|PTTS	0.913	0.654								1335	2307	PSSPTSAPIT|TVVT	0.72	0.654		1335	1238	TPVASSEAST|LSTS	0.785	0.654
1336	3393	SAPTTSTTSA|PTTS	0.913	0.654								1336	2654	STVTPSSIPG|TTHT	0.72	0.654		1336	1889	ASSETNTLST|TPAV	0.785	0.654
1337	3466	APTSSTTSTP|QTSK	0.913	0.654								1337	2864	PSSPTSAPIT|TVVT	0.72	0.654		1337	2018	PVDTSTPATT|STEG	0.785	0.654
1338	3699	SAPTTSTTSA|PTTS	0.913	0.654								1338	3354	STVTPSSIPG|TTHT	0.72	0.654		1338	2554	PVVTSTEISS|SATS	0.785	0.654
1339	3707	SAPTTSTTSA|PTTS	0.913	0.654								1339	3564	PSSPTSAPIT|TVVT	0.72	0.654		1339	2625	TTAKDTSMPI|STPS	0.785	0.654
1340	3842	SAPTTSTTSA|PTTS	0.913	0.654								1340	4121	PSSPTSAPIT|TVVT	0.72	0.654		1340	2885	VSTTPVASSE|ASTL	0.785	0.654
1341	4132	SAPTTSTTSA|PTTS	0.913	0.654								1341	4347	PEQTTTPVAT|MSTI	0.72	0.654		1341	3283	STPSEGSTPL|TSMP	0.785	0.654
1342	2643	TTPSPVPTAS|TTSA	0.91	0.654								1342	4644	STVTPSSIPG|TTHT	0.72	0.654		1342	3533	VSTTPVASSE|ASTL	0.785	0.654
1343	3429	SSTISARTTS|IISA	0.91	0.654								1343	584	ALSGVVEATG|AAFA	0.717	0.654		1343	3921	TASTPTIPVA|TTIS	0.785	0.654
1344	3486	STTSGSGTTP|SPVT	0.91	0.654								1344	3847	TTTATTTRAT|GSVA	0.717	0.654		1344	3976	TSTELNTPST|SSSS	0.785	0.654
1345	3508	KTSTSHVSVS|KTTH	0.91	0.654								1345	1622	TTELETATTT|TTQA	0.715	0.654		1345	268	TAEGPSLSNS|APSG	0.783	0.654
1346	3941	KTSTSHVSVS|KTTH	0.91	0.654								1346	5697	ASKYSAEAQA|MQHQ	0.715	0.654		1346	555	SEASSSSTTP|EGTS	0.783	0.654
1347	4745	VTPYGTSPTN|ALYP	0.91	0.654								1347	2143	TTTATTITAT|GSTT	0.712	0.654		1347	2141	PVITSTEVSS|SPIP	0.783	0.654
1348	2441	PQTSTTSAPT|TSTT	0.908	0.654								1348	2231	LGTTHITEPS|TVTS	0.712	0.654		1348	2673	VTTSTGTSSS|PTTA	0.783	0.654
1349	2533	TTSGAGTTPS|PVPT	0.908	0.654								1349	2254	TQHSTPALSS|PHPS	0.712	0.654		1349	2823	SMPVNHTPVA|SSEA	0.783	0.654
1350	2825	PQTSTTSAPT|TSTT	0.908	0.654								1350	2700	TTTATTITAT|GSTT	0.712	0.654		1350	2956	TLSTTPVDTR|TPVT	0.783	0.654
1351	3379	PQTSTTSAPT|TSTT	0.908	0.654								1351	2811	TQHSTPALSS|PHPS	0.712	0.654		1351	3300	TTVASSETST|LSTT	0.783	0.654
1352	4193	STISAPTTST|ISSP	0.908	0.654								1352	3400	TTTATTITAT|GSTT	0.712	0.654		1352	738	PTTADGASMP|TSTP	0.78	0.654
1353	4205	SPTSSTTSTP|QTSK	0.908	0.654								1353	3488	LGTTHITEPS|TVTS	0.712	0.654		1353	744	ASMPTSTPSE|GSTP	0.78	0.654
1354	1569	TSVVSSKPTP|TEPS	0.905	0.654								1354	3511	TQHSTPALSS|PHPS	0.712	0.654		1354	944	PVVSSEARTL|SATP	0.78	0.654
1355	1942	TSVVSSKPTP|TEPS	0.905	0.654								1355	3544	GTSRTTATAT|PSKT	0.712	0.654		1355	1771	LSSEASTLSA|TPID	0.78	0.654
1356	2230	PVTSTPVTAP|STPS	0.905	0.654								1356	4068	TQHSTPALSS|PHPS	0.712	0.654		1356	1906	PVTTYAQVSS|SPTT	0.78	0.654
1357	3336	PVTSTPVTAP|STPS	0.905	0.654								1357	4690	TTTATTITAT|GSTT	0.712	0.654		1357	2801	PTTAEVTSMP|TSTP	0.78	0.654
1358	4067	PVTSTPVTAP|STPS	0.905	0.654								1358	4810	RATNSTATPS|STLG	0.712	0.654		1358	2845	DTSTPVTTST|KASS	0.78	0.654
1359	4188	SASTTSTISA|PTTS	0.905	0.654								1359	4646	VTPSSIPGTT|HTAR	0.709	0.654		1359	3127	TSSAISTLST|TPVD	0.78	0.654
1360	2296	APTTRTTSAS|PAST	0.902	0.654								1360	124	NVQLRRGLVG|SRPV	0.707	0.654		1360	77	ATGTTSTNVV|EPRM	0.777	0.654
1361	2596	STTSGPGTTP|SAVP	0.902	0.654								1361	2584	HTSTVLTTTA|TTTG	0.707	0.654		1361	252	ISTPVTISAQ|ASSS	0.777	0.654
1362	2669	PSPVPTTSTI|SVPT	0.902	0.654								1362	3216	SSRATPSSSP|GTAT	0.707	0.654		1362	1203	STEASSPPPT|AEVT	0.777	0.654
1363	2957	PSPVPTTSTI|SVPT	0.902	0.654								1363	4899	TASTVPSSST|VGTT	0.707	0.654		1363	1491	SNSPVVTSTA|VSSS	0.777	0.654
1364	3022	PSAPTTSTTL|APTT	0.902	0.654								1364	4930	VSSSVLTTLR|PTGF	0.707	0.654		1364	1628	SSMTISTPSE|GSPL	0.777	0.654
1365	134	SQESAAPTLS|RVLM	0.897	0.654								1365	3032	KVLTSTATTP|TATS	0.704	0.654		1365	1844	SNSPVVTSTA|VSSS	0.777	0.654
1366	4153	RTTSGPTTST|TLAP	0.897	0.654								1366	4626	VWISTTTTPT|TTTP	0.704	0.654		1366	2031	GSSSPTTAGG|TSIQ	0.777	0.654
1367	3490	GSGTTPSPVT|TTST	0.894	0.654								1367	5187	VSVLGTTTMR|VDIP	0.704	0.654		1367	2115	SIPLSTTPVA|SPEA	0.777	0.654
1368	1345	LVVSSTHTPS|NGPS	0.891	0.654								1368	5696	GASKYSAEAQ|AMQH	0.704	0.654		1368	2469	SMPVSTTPVV|SSEA	0.777	0.654
1369	1553	PVPATSTSSM|STTA	0.891	0.654								1369	1670	RYTSTLGTAT|TGGP	0.701	0.654		1369	2979	TTAEGTSMPI|STPG	0.777	0.654
1370	1926	PVPATSTSSM|STTA	0.891	0.654								1370	2059	KVPTTTTTGF|TATP	0.701	0.654		1370	3413	MPVSTTPVVS|SEVN	0.777	0.654
1371	2624	APISSTTSAT|TTSR	0.891	0.654								1371	2217	HTVRTAWTSA|TSGI	0.701	0.654		1371	3445	ASSSPTIAEG|TSLP	0.777	0.654
1372	2942	ISVPTTSTTS|VPGT	0.891	0.654								1372	2240	STVTSHTLAA|TTGT	0.701	0.654		1372	3567	PATLQVTTMR|MSTP	0.777	0.654
1373	3819	SPTTSTTSTP|QTST	0.891	0.654								1373	3027	TAPPPKVLTS|TATT	0.701	0.654		1373	4007	TAAPLTYVTM|STAP	0.777	0.654
1374	1860	STPGSTSSSP|AQTT	0.889	0.654								1374	3316	KVPTTTTTGF|TATP	0.701	0.654		1374	869	YSEGRTPLTS|MPVS	0.774	0.654
1375	3633	CPVTSTSVTA|PSTP	0.889	0.654								1375	3474	HTVRTAWTSA|TSGI	0.701	0.654		1375	1074	TPADTSTPVT|TYSQ	0.774	0.654
1376	3684	APTTSTTPAS|IPST	0.889	0.654								1376	3491	THITEPSTVT|SHTP	0.701	0.654		1376	1096	DGTSMPTSTY|SEGS	0.774	0.654
1377	4465	STISLPTTST|TSAP	0.889	0.654								1377	3879	TTGFTVTPSS|SPGT	0.701	0.654		1377	1526	TSIPVSTTTV|ASSE	0.774	0.654
1378	1511	RASGSSAPSS|TPGT	0.886	0.654								1378	4601	KVPTTTTTGF|TATP	0.701	0.654		1378	1570	TSMQTSTYSE|GSTP	0.774	0.654
1379	1872	TTPSTTSKTT|ETQA	0.886	0.654								1379	4630	TTTTPTTTTP|TTSG	0.701	0.654		1379	1607	IDSKTQVTAS|TEAS	0.774	0.654
1380	2667	TTPSPVPTTS|TISV	0.886	0.654								1380	4657	TARVLTTTTT|TVAT	0.701	0.654		1380	1731	TTSTEARSSP|TTSE	0.774	0.654
1381	2955	TTPSPVPTTS|TISV	0.886	0.654								1381	2054	TAHTTKVPTT|TTTG	0.698	0.654		1381	1879	TSIPVSTTTV|ASSE	0.774	0.654
1382	3187	TSTTPGPGTT|PSPV	0.886	0.654								1382	2252	GTTQHSTPAL|SSPH	0.698	0.654		1382	1938	TSIPVSTTTV|ASSE	0.774	0.654
1383	4277	AATTSTTSAP|TTRT	0.886	0.654								1383	2578	STPETVHTST|VLTT	0.698	0.654		1383	2370	TPADTSTPVT|TYSQ	0.774	0.654
1384	4289	RTTSAPTSSM|TSGP	0.886	0.654								1384	2809	GTTQHSTPAL|SSPH	0.698	0.654		1384	3048	STPSEGSTPL|TSIP	0.774	0.654
1385	1549	PSPPPVPATS|TSSM	0.883	0.654								1385	3278	STPETVHTST|VLTT	0.698	0.654		1385	3313	TPADTSTPVT|TYSQ	0.774	0.654
1386	1922	PSPPPVPATS|TSSM	0.883	0.654								1386	3311	TAHTTKVPTT|TTTG	0.698	0.654		1386	3335	DGTSMPTSTY|SEGS	0.774	0.654
1387	2844	TSSPVPTTST|TSAP	0.883	0.654								1387	3868	TAHTTKVPTT|TTTG	0.698	0.654		1387	3386	ASLSPTTAEG|TSIP	0.774	0.654
1388	3211	TSTSHVSISK|TTHS	0.883	0.654								1388	3946	STQTSGTPPS|LITT	0.698	0.654		1388	3584	SSSLTTMLLS|STYV	0.774	0.654
1389	4144	TSTTSAPTHR|TTSG	0.883	0.654								1389	4066	GTTQHSTPAL|SSPH	0.698	0.654		1389	1364	SILSTTPVDN|STPV	0.772	0.654
1390	4178	TNSAPTTSTI|SAST	0.883	0.654								1390	4596	TAHTTKVPTT|TTTG	0.698	0.654		1390	1961	DTRTPVTTYS|QASS	0.772	0.654
1391	2369	PTTSTTSAPT|TSTT	0.88	0.654								1391	4631	TTTPTTTTPT|TSGS	0.698	0.654		1391	2373	DTSTPVTTYS|QAGS	0.772	0.654
1392	2505	PTTSTTSSPT|TSTT	0.88	0.654								1392	4923	PTFSVSTVSS|SVLT	0.698	0.654		1392	2626	TAKDTSMPIS|TPSE	0.772	0.654
1393	2513	PTTSTTSAPT|TSTT	0.88	0.654								1393	1626	ETATTTTTQA|LFST	0.696	0.654		1393	2689	SSMPTSTPGE|RSTP	0.772	0.654
1394	2545	PTTSTTSAPT|TSTT	0.88	0.654								1394	1701	TLPTRSALPG|TTGS	0.696	0.654		1394	3343	TYSEGSTPLT|NMSF	0.772	0.654
1395	2585	PTTSTTSAPT|TSTT	0.88	0.654								1395	1959	SSKATPSSSP|GTAT	0.696	0.654		1395	382	SLPTTAEATS|MLTS	0.769	0.654
1396	2713	PTTSTTSAPT|TSTT	0.88	0.654								1396	2109	HTATVLTTTT|TTVA	0.696	0.654		1396	790	STEASCSPTT|TEGT	0.769	0.654
1397	2842	GTTSSPVPTT|STTS	0.88	0.654								1397	2178	PAATSNTVTP|SSAL	0.696	0.654		1397	1446	PTTAEGISIP|TSTP	0.769	0.654
1398	2849	PTTSTTSAPT|TSTT	0.88	0.654								1398	3366	HTATVLTTTT|TTVA	0.696	0.654		1398	1547	PAVTSTPVTT|YSQA	0.769	0.654
1399	2913	PTTSTTSAPT|TSTT	0.88	0.654								1399	4501	SSKATPSSSP|GTAT	0.696	0.654		1399	1566	TADGTSMQTS|TYSE	0.769	0.654
1400	2993	PTTSTTSAPT|TSTT	0.88	0.654								1400	4754	STATSFTPIP|SSTL	0.696	0.654		1400	2478	VSSEAGTLST|TPVD	0.769	0.654
1401	3033	PTTSTTSAPT|TSTT	0.88	0.654								1401	4857	LTEPSTIATV|MVPT	0.696	0.654		1401	3780	SSTPSIPSVY|TSMS	0.769	0.654
1402	3081	PTTSTTSAPT|TSTT	0.88	0.654								1402	1777	TMSPLTNTTT|SQGT	0.693	0.654		1402	4116	TVTTTAVPTN|TTIK	0.769	0.654
1403	3105	PTTSTTSAPT|TSTT	0.88	0.654								1403	2611	TAHTTKVLTT|TTTG	0.693	0.654		1403	624	EGTSMPTSTY|SERG	0.766	0.654
1404	3197	PSPVPTTSTA|SVSK	0.88	0.654								1404	5270	WAPTGTPPTA|SPAA	0.693	0.654		1404	904	PVTNSTEARS|SPTT	0.766	0.654
1405	3387	PTTSTTSAPT|TSTT	0.88	0.654								1405	4713	PITPVLTSTA|TTPA	0.69	0.654		1405	1409	SIPVSTTPVV|SSEA	0.766	0.654
1406	3395	PTTSTTSAPT|TSTT	0.88	0.654								1406	518	LPLSAANITL|FTPS	0.688	0.654		1406	1762	SIPVSTTPVL|SSEA	0.766	0.654
1407	3443	PTTSTTSSPT|TSTT	0.88	0.654								1407	1617	TTPPPTTELE|TATT	0.688	0.654		1407	1782	PIDTSTPVTT|STEA	0.766	0.654
1408	3701	PTTSTTSAPT|TSTT	0.88	0.654								1408	1975	PALRSTATTP|TATS	0.688	0.654		1408	1900	PAVTSTPVTT|YAQV	0.766	0.654
1409	3709	PTTSTTSAPT|TSTT	0.88	0.654								1409	2111	ATVLTTTTTT|VATG	0.688	0.654		1409	2200	PVTNSTEARS|SPTT	0.766	0.654
1410	3836	PTTSTTSAPT|TSTT	0.88	0.654								1410	2251	TGTTQHSTPA|LSSP	0.688	0.654		1410	2759	STPLTSILVS|TLPV	0.766	0.654
1411	3844	PTTSTTSAPT|TSTT	0.88	0.654								1411	2532	PALRSTATTP|TATS	0.688	0.654		1411	389	ATSMLTSTLS|EGST	0.764	0.654
1412	3928	PSPVPTTSTA|SVSK	0.88	0.654								1412	2808	TGTTQHSTPA|LSSP	0.688	0.654		1412	1668	NSPVITSTEV|SSSP	0.764	0.654
1413	4134	PTTSTTSAPT|TSTT	0.88	0.654								1413	3232	PALRSTATTP|TATS	0.688	0.654		1413	1712	ASSAISTLST|TPVD	0.764	0.654
1414	4310	PTTSTTSAPT|TSTT	0.88	0.654								1414	3368	ATVLTTTTTT|VATG	0.688	0.654		1414	1989	YSEGSTPLTS|MPLS	0.764	0.654
1415	4358	PTTSTTSAPT|TSTT	0.88	0.654								1415	3789	PALRSTATTP|TATS	0.688	0.654		1415	2139	NSPVITSTEV|SSSP	0.764	0.654
1416	4494	PTTSTTSAPT|TSTT	0.88	0.654								1416	4065	TGTTQHSTPA|LSSP	0.688	0.654		1416	2183	ASSAISTLST|TPVD	0.764	0.654
1417	4526	PTTSTTSAPT|TSTT	0.88	0.654								1417	4517	PALRSTATTP|TATS	0.688	0.654		1417	2488	TPVDTSTPMT|TSTE	0.764	0.654
1418	4558	PTTSTTSAPT|TSTT	0.88	0.654								1418	4802	LTTTATMTRA|TNST	0.688	0.654		1418	3006	MPVASSEAST|LSRT	0.764	0.654
1419	4582	PTTSTTSAPT|TSTT	0.88	0.654								1419	4906	SSTVGTTRTP|AVLP	0.688	0.654		1419	3412	SMPVSTTPVV|SSEV	0.764	0.654
1420	1516	SAPSSTPGTV|SLST	0.878	0.654								1420	60	RRVSFVPPVT|VFPS	0.685	0.654		1420	3671	TSTPVITSTQ|VSSS	0.764	0.654
1421	1719	PSASTEQPTA|TSRG	0.878	0.654								1421	2503	PHVSTTATTP|TVTS	0.685	0.654		1421	3674	PVITSTQVSS|SPVT	0.764	0.654
1422	1889	SAPSSTPGTV|SLST	0.878	0.654								1422	3760	PHVSTTATTP|TVTS	0.685	0.654		1422	3842	STLSTPPGDT|STPL	0.764	0.654
1423	2092	PSASTEQPTA|TSRG	0.878	0.654								1423	3948	QTSGTPPSLI|TTAT	0.685	0.654		1423	4070	TIPPTFPPAH|SSTP	0.764	0.654
1424	2315	NTPSPVPTTS|TISA	0.878	0.654								1424	4488	PHVSTTATTP|TVTS	0.685	0.654		1424	4307	TTGTQVQNIT|VTQY	0.764	0.654
1425	3122	TASKTSGLGT|TPSP	0.878	0.654								1425	4919	PSSLPTFSVS|TVSS	0.685	0.654		1425	1269	PTTAEGTSLP|TSTT	0.761	0.654
1426	4404	SASTASTTSG|PGST	0.878	0.654								1426	1927	ASTGSTATPT|STLR	0.682	0.654		1426	1424	TLSATPVDTS|TPGT	0.761	0.654
1427	4756	LYPSLSTSMV|SASV	0.878	0.654								1427	2203	MATTHGRSLP|PSSP	0.682	0.654		1427	2797	ASSSPTTAEV|TSMP	0.761	0.654
1428	5126	VGSTTVGPTT|VGST	0.878	0.654								1428	2498	ATAGTPHVST|TATT	0.682	0.654		1428	2961	PVDTRTPVTT|SAEA	0.761	0.654
1429	2796	STTLSPTTST|TSTT	0.875	0.654								1429	2784	TSGTLGTTHI|TEPS	0.682	0.654		1429	3120	PVSTTPVTSS|AIST	0.761	0.654
1430	3067	TSITSGPGTT|PSPV	0.875	0.654								1430	3755	ATAGTPHVST|TATT	0.682	0.654		1430	3816	STTSERSTLL|TTVL	0.761	0.654
1431	4346	TTSGPGSTPS|PVPT	0.875	0.654								1431	4041	TSGTLGTTHI|TEPS	0.682	0.654		1431	4047	TSVTTRPVTP|SSES	0.761	0.654
1432	4410	TTSGPGSTPS|PVPT	0.875	0.654								1432	4483	ATAGTPHVST|TATT	0.682	0.654		1432	1233	MPVRHTPVAS|SEAS	0.758	0.654
1433	1358	SSAHTGPPSS|AWPT	0.872	0.654								1433	4772	TVPAQTTTPM|STMS	0.682	0.654		1433	1862	EGTSIATSTP|SEGS	0.758	0.654
1434	4291	TSAPTSSMTS|GPGT	0.872	0.654								1434	2572	STATPSSTPE|TVHT	0.679	0.654		1434	2425	THSTTPVDTS|TPVT	0.758	0.654
1435	4615	KTSTSHLSVS|KTTH	0.872	0.654								1435	2663	GTTHTPTVLT|TTTT	0.679	0.654		1435	2608	VDTSIPVTTS|TETS	0.758	0.654
1436	1707	GAQTQTTFTT|HMPS	0.87	0.654								1436	3026	GTAPPPKVLT|STAT	0.679	0.654		1436	3574	TMRMSTPSEG|SSSL	0.758	0.654
1437	2080	GAQTQTTFTT|HMPS	0.87	0.654								1437	3272	STATPSSTPE|TVHT	0.679	0.654		1437	3705	LTTMPVSTTR|VTSS	0.758	0.654
1438	2247	TSPTQSTSSW|QKSR	0.87	0.654								1438	3920	GTTHTPTVLT|TTTT	0.679	0.654		1438	298	SSEASTLSTT|PAAT	0.755	0.654
1439	3019	TSTPSAPTTS|TTLA	0.87	0.654								1439	4557	STATPSSTPE|TVHT	0.679	0.654		1439	500	SSPPTAEVNS|MPTS	0.755	0.654
1440	3353	TSPTQSTSSW|QKSR	0.87	0.654								1440	1439	VPCGPSPAPG|TSPQ	0.677	0.654		1440	647	TTLVASSEAS|TLST	0.755	0.654
1441	3651	TSPTQSTSSW|QKSR	0.87	0.654								1441	1480	TPSIRSTAAL|TSQT	0.677	0.654		1441	662	PVDSNTPVTT|STEA	0.755	0.654
1442	3820	PTTSTTSTPQ|TSTT	0.87	0.654								1442	2038	TTGATGSVAT|PSST	0.677	0.654		1442	706	TTLVASSEAS|TLST	0.755	0.654
1443	4084	TSPTQSTSSW|QKSR	0.87	0.654								1443	2595	TTGATGSVAT|PSST	0.677	0.654		1443	769	TSSEASTLST|TPLD	0.755	0.654
1444	1496	PAQTTPPTTS|KTTE	0.867	0.654								1444	2738	TSSTVTPSSA|LGTT	0.677	0.654		1444	781	LDTSTHITTS|TEAS	0.755	0.654
1445	2355	TTPSPVPTTS|ITSA	0.867	0.654								1445	3153	TTAATGPTAT|PSST	0.677	0.654		1445	877	TSMPVSTTLV|ATSA	0.755	0.654
1446	3411	PQTSISSAPT|SSTT	0.867	0.654								1446	3438	TSSTVTPSSA|LGTT	0.677	0.654		1446	1319	VTSNEVSSSP|TPAE	0.755	0.654
1447	3860	PQTSISSAPT|SSTT	0.867	0.654								1447	3995	TSSTVTPSSA|LGTT	0.677	0.654		1447	2142	VITSTEVSSS|PIPT	0.755	0.654
1448	2416	ATTTSTTSAP|TTST	0.864	0.654								1448	4258	ILTELTTTAT|TTAS	0.677	0.654		1448	2147	EVSSSPIPTE|GTSM	0.755	0.654
1449	2439	SSPQTSTTSA|PTTS	0.864	0.654								1449	4410	TTAATGPTAT|PSST	0.677	0.654		1449	2362	FETSTLSTTP|ADTS	0.755	0.654
1450	2948	STTSVPGTTP|SPVP	0.864	0.654								1450	4429	ILTELTTTAT|TTAS	0.677	0.654		1450	3443	TEASSSPTIA|EGTS	0.755	0.654
1451	3012	STISAPTTST|PSAP	0.864	0.654								1451	4580	TTGATGSVAT|PSST	0.677	0.654		1451	3565	SSPATLQVTT|MRMS	0.755	0.654
1452	3667	TLVTSSITST|TQTS	0.864	0.654								1452	4658	ARVLTTTTTT|VATG	0.677	0.654		1452	3599	SSEASTPSTP|SVDR	0.755	0.654
1453	3882	SAPTTSTTSF|HTTS	0.864	0.654								1453	3241	PTATSVTAIP|SSSL	0.674	0.654		1453	3746	TLDSTTMSVS|MPME	0.755	0.654
1454	3883	APTTSTTSFH|TTST	0.864	0.654								1454	4334	PIPSSTLGTT|GTLP	0.674	0.654		1454	4043	PHTSTSVTTR|PVTP	0.755	0.654
1455	2487	SAATTSTTSG|PETT	0.861	0.654								1455	4803	TTTATMTRAT|NSTA	0.674	0.654		1455	108	TSDTPGVSST|RMTP	0.753	0.654
1456	3123	ASKTSGLGTT|PSPI	0.861	0.654								1456	4910	GTTRTPAVLP|SSLP	0.674	0.654		1456	528	STMPVASSEA|STLS	0.753	0.654
1457	3724	TPQTTTSSAP|TSST	0.861	0.654								1457	1244	PTAENCQSCN|CTPS	0.671	0.654		1457	586	VSTRLVVSSE|ASTT	0.753	0.654
1458	1513	SGSSAPSSTP|GTVS	0.859	0.654								1458	1664	EGLTSPRYTS|TLGT	0.671	0.654		1458	645	VSTTLVASSE|ASTL	0.753	0.654
1459	1728	ATSRGGPTAT|SVTQ	0.859	0.654								1459	1763	STSQAETSTP|RTET	0.671	0.654		1459	968	TEATSSPTTA|EGTS	0.753	0.654
1460	1886	SGSSAPSSTP|GTVS	0.859	0.654								1460	1900	TSSTATPSST|PGTT	0.671	0.654		1460	1793	TEATSSPTTA|EGTS	0.753	0.654
1461	2101	ATSRGGPTAT|SVTQ	0.859	0.654								1461	2033	TATATTTGAT|GSVA	0.671	0.654		1461	2175	MPVSTTVVAS|SAIS	0.753	0.654
1462	3069	ITSGPGTTPS|PVPT	0.859	0.654								1462	2166	PIPPVLTTTA|TTPA	0.671	0.654		1462	2264	TEATSSPTTA|EGTS	0.753	0.654
1463	3403	PTTSTTSTPQ|TSIS	0.859	0.654								1463	2241	TVTSHTLAAT|TGTT	0.671	0.654		1463	2354	VSTTMVASFE|TSTL	0.753	0.654
1464	3693	SIPSTTSAPT|TSTT	0.859	0.654								1464	2250	TTGTTQHSTP|ALSS	0.671	0.654		1464	2650	STMPVASSEA|STLS	0.753	0.654
1465	3810	STPQTSTISS|PTTS	0.859	0.654								1465	2275	PSPGTTTPGH|TTAT	0.671	0.654		1465	2674	TTSTGTSSSP|TTAE	0.753	0.654
1466	3852	PTTSTTSTPQ|TSIS	0.859	0.654								1466	2723	PIPPVLTTTA|TTPA	0.671	0.654		1466	3004	STMPVASSEA|STLS	0.753	0.654
1467	4611	TPVSKTSTSH|LSVS	0.859	0.654								1467	2807	TTGTTQHSTP|ALSS	0.671	0.654		1467	3575	MRMSTPSEGS|SSLT	0.753	0.654
1468	5135	TVGSTTVGPT|TPPA	0.859	0.654								1468	2978	GHCPSTPATS|STAT	0.671	0.654		1468	3717	SSEGSTLSTP|SVVT	0.753	0.654
1469	64	RGATVFPSLR|TIPV	0.856	0.654								1469	2986	TSSTATPSST|PGTT	0.671	0.654		1469	3740	AISSSATLDS|TTMS	0.753	0.654
1470	1524	TVSLSTARTT|PAPG	0.856	0.654								1470	3044	TSSKATSSSS|PRTA	0.671	0.654		1470	826	PVTSPEASTL|STTP	0.75	0.654
1471	1897	TVSLSTARTT|PAPG	0.856	0.654								1471	3423	PIPPVLTTTA|TTPA	0.671	0.654		1471	1211	PTAEVTSMPT|STPG	0.75	0.654
1472	2229	CPVTSTPVTA|PSTP	0.856	0.654								1472	3678	GHCPSTPATS|STAT	0.671	0.654		1472	2099	SSMTISAPSE|GSPL	0.75	0.654
1473	2676	STISVPTTST|TSAS	0.856	0.654								1473	3686	TSSTATPSST|PGTT	0.671	0.654		1473	2173	TSMPVSTTVV|ASSA	0.75	0.654
1474	2964	STISVPTTST|TSAS	0.856	0.654								1474	3980	PIPPVLTTTA|TTPA	0.671	0.654		1474	2667	VDTRTLVTTS|TGTS	0.75	0.654
1475	3198	SPVPTTSTAS|VSKT	0.856	0.654								1475	4064	TTGTTQHSTP|ALSS	0.671	0.654		1475	2854	TKASSSPTTA|EGIV	0.75	0.654
1476	3335	CPVTSTPVTA|PSTP	0.856	0.654								1476	4089	PSPGTTTPGH|TTAT	0.671	0.654		1476	3220	SIPTSTPSEG|MTPL	0.75	0.654
1477	3826	STPQTSTTSS|PTTS	0.856	0.654								1477	4301	TSSKATSSSS|PRTA	0.671	0.654		1477	4092	TVNPEAVTTM|TTRT	0.75	0.654
1478	3929	SPVPTTSTAS|VSKT	0.856	0.654								1478	4575	TATATTTGAT|GSVA	0.671	0.654		1478	164	ESISSTMAFV|STAP	0.747	0.654
1479	4066	CPVTSTPVTA|PSTP	0.856	0.654								1479	4728	TSSKATSSSS|PRTA	0.671	0.654		1479	371	STLVTTSTEP|SSLP	0.747	0.654
1480	4608	TSTTPVSKTS|TSHL	0.856	0.654								1480	4774	PAQTTTPMST|MSTI	0.671	0.654		1480	397	LSEGSTPLTN|MPVS	0.747	0.654
1481	3733	PTSSTTSAPT|TSTI	0.853	0.654								1481	4922	LPTFSVSTVS|SSVL	0.671	0.654		1481	847	TTSTEVSSSP|TPAE	0.747	0.654
1482	4543	TASTTSGPGT|SLSP	0.853	0.654								1482	5276	PPTASPAAPV|SSTP	0.671	0.654		1482	2176	PVSTTVVASS|AIST	0.747	0.654
1483	4759	SLSTSMVSAS|VAST	0.853	0.654								1483	2020	SSTPETAHTS|TVLT	0.668	0.654		1483	2837	GTLSTTPVDT|STPV	0.747	0.654
1484	1521	TPGTVSLSTA|RTTP	0.851	0.654								1484	2216	PHTVRTAWTS|ATSG	0.668	0.654		1484	2903	VDTSIPVTTS|TEGS	0.747	0.654
1485	1894	TPGTVSLSTA|RTTP	0.851	0.654								1485	2773	PHTVRTAWTS|ATSG	0.668	0.654		1485	3186	VSSEDSTLSA|TPVD	0.747	0.654
1486	2394	TTSRISGPET|TPSP	0.851	0.654								1486	3016	GSTAIPSSTP|GTAP	0.668	0.654		1486	3267	EASSSPPTAE|GTSM	0.747	0.654
1487	2620	STNSAPISST|TSAT	0.851	0.654								1487	3255	GTAWTRLSQT|TTPT	0.668	0.654		1487	3455	TSLPTSTTSE|GSTP	0.747	0.654
1488	2634	TTSRISGPET|TPSP	0.851	0.654								1488	3473	PHTVRTAWTS|ATSG	0.668	0.654		1488	3724	STPSVVTSTP|VTTS	0.747	0.654
1489	2727	SAPTTSTISA|PTTS	0.851	0.654								1489	3834	SSTPETAHTS|TVLT	0.668	0.654		1489	3766	TILVSTTPVT|RFPE	0.747	0.654
1490	2783	SATTTSTISA|PTTS	0.851	0.654								1490	3835	STPETAHTST|VLTT	0.668	0.654		1490	3855	LLTSTKAGSF|SIPA	0.747	0.654
1491	3007	SAPTTSTISA|PTTS	0.851	0.654								1491	4030	PHTVRTAWTS|ATSG	0.668	0.654		1491	3869	EVTTIRISIT|SERS	0.747	0.654
1492	3639	SVTAPSTPSG|RATS	0.851	0.654								1492	4812	TNSTATPSST|LGTT	0.668	0.654		1492	4076	PPAHSSTPPT|TSAS	0.747	0.654
1493	3665	TTTLVTSSIT|STTQ	0.851	0.654								1493	4900	ASTVPSSSTV|GTTR	0.668	0.654		1493	4226	TFTEQMNIVY|SGIP	0.747	0.654
1494	3739	SAPTTSTISA|PTTS	0.851	0.654								1494	2478	STTATVTVPT|GSTA	0.666	0.654		1494	426	PVDSKTFVTT|ASEA	0.745	0.654
1495	3747	SAPTTSTISA|PTTS	0.851	0.654								1495	3056	TATTLPVLTS|TATK	0.666	0.654		1495	563	TPEGTSIPTS|TPSE	0.745	0.654
1496	3803	APTTSTTSTP|QTST	0.851	0.654								1496	3090	PEQTTTPMAT|MSTI	0.666	0.654		1496	720	TPVDTSTPVT|TSTE	0.745	0.654
1497	4540	SASTASTTSG|PGTS	0.851	0.654								1497	3177	STTATVTVPT|GSTA	0.666	0.654		1497	956	TPVDTSTPVT|TSTE	0.745	0.654
1498	1503	TTSKTTETRA|SGSS	0.848	0.654								1498	3537	TTPGHTRGTS|RTTA	0.666	0.654		1498	1884	STTTVASSET|NTLS	0.745	0.654
1499	3137	PTTSTTSPPT|TSTT	0.848	0.654								1499	3735	STTATVTVPT|GSTA	0.666	0.654		1499	2252	TPVDTSTPVT|TSTE	0.745	0.654
1500	2308	STTSGPGNTP|SPVP	0.845	0.654								1500	4313	TATTLPVLTS|TATK	0.666	0.654		1500	2299	LVANSEVSTL|STTP	0.745	0.654
1501	3173	TIFAPRTSTT|SAST	0.845	0.654								1501	4463	STTATVTVPT|GSTA	0.666	0.654		1501	2429	TPVDTSTPVT|TSTE	0.745	0.654
1502	3717	PTTSTTSTPQ|TTTS	0.845	0.654								1502	4740	TATTLPVLTS|TATK	0.666	0.654		1502	2647	ILVSTMPVAS|SEAS	0.745	0.654
1503	4339	TSAPITSTTS|GPGS	0.845	0.654								1503	5628	EAEGGVHLLT|PQPA	0.666	0.654		1503	3082	SNSPVVTSTE|VSSS	0.745	0.654
1504	3418	APTSSTTSAP|TSST	0.842	0.654								1504	975	LQEGTFKAVA|RGPG	0.663	0.654		1504	3137	TPVDTSTPVT|TSTE	0.745	0.654
1505	4117	APTTSTIPAS|TPST	0.842	0.654								1505	2027	HTSTVLTATA|TTTG	0.663	0.654		1505	3196	TPVDTSTPVT|TSTE	0.745	0.654
1506	4166	PTTSTTSAPT|TSTN	0.842	0.654								1506	2188	SSALGTTHTP|PVPN	0.663	0.654		1506	3372	TPVDTSTPVT|TSTE	0.745	0.654
1507	4758	PSLSTSMVSA|SVAS	0.842	0.654								1507	2570	TMSTATPSST|PETV	0.663	0.654		1507	3419	PVVSSEVNTL|STTP	0.745	0.654
1508	1346	VVSSTHTPSN|GPSS	0.84	0.654								1508	2590	TTTATTTGAT|GSVA	0.663	0.654		1508	3583	GSSSLTTMLL|SSTY	0.745	0.654
1509	3772	APTSTSSAPT|TNTT	0.84	0.654								1509	2745	SSALGTTHTP|PVPN	0.663	0.654		1509	302	STLSTTPAAT|NIPV	0.742	0.654
1510	3874	SAPTASTISA|PTTS	0.84	0.654								1510	3270	TMSTATPSST|PETV	0.663	0.654		1510	606	SNTFVTTSSE|ASSS	0.742	0.654
1511	2349	TTSGPGTTPS|PVPT	0.837	0.654								1511	3445	SSALGTTHTP|PVPN	0.663	0.654		1511	1134	PVDTSIPVTT|STEA	0.742	0.654
1512	2453	TTSGPGTTPS|PVPT	0.837	0.654								1512	3882	FTVTPSSSPG|TART	0.663	0.654		1512	1264	ETSSSPTTAE|GTSL	0.742	0.654
1513	2573	TTSGPGTTPS|PVPT	0.837	0.654								1513	4002	SSALGTTHTP|PVPN	0.663	0.654		1513	1993	STPLTSMPLS|TTLV	0.742	0.654
1514	2661	TTSGPGTTPS|PVPT	0.837	0.654								1514	4282	PGTAPPPKVL|TSPA	0.663	0.654		1514	2476	PVVSSEAGTL|STTP	0.742	0.654
1515	2701	TTSGPGTTPS|PVPT	0.837	0.654								1515	4555	TMSTATPSST|PETV	0.663	0.654		1515	2567	SAEGTSMPTS|TYSE	0.742	0.654
1516	2885	TTSGPGTTPS|PVPT	0.837	0.654								1516	4569	HTSTVLTATA|TTTG	0.663	0.654		1516	2591	STKPLASSEA|STLS	0.742	0.654
1517	2981	TTSGPGTTPS|PVPT	0.837	0.654								1517	5272	PTGTPPTASP|AAPV	0.663	0.654		1517	2960	TPVDTRTPVT|TSAE	0.742	0.654
1518	3637	STSVTAPSTP|SGRA	0.837	0.654								1518	795	ASLQKSTGCA|APMV	0.66	0.654		1518	128	SESTSDSTTL|FPSS	0.739	0.654
1519	4322	TTSGPGTTPS|PVPT	0.837	0.654								1519	1627	TATTTTTQAL|FSTP	0.66	0.654		1519	255	PVTISAQASS|SPTT	0.739	0.654
1520	4378	TTSGPGTTPS|PVPT	0.837	0.654								1520	2124	GSMATPSSST|QTSG	0.66	0.654		1520	1075	PADTSTPVTT|YSQA	0.739	0.654
1521	4442	TTSGPGTTPS|PVPT	0.837	0.654								1521	2681	GSMATPSSST|QTSG	0.66	0.654		1521	1232	SMPVRHTPVA|SSEA	0.739	0.654
1522	4514	TTSGPGTTPS|PVPT	0.837	0.654								1522	2798	TGTSHTPAAT|TGTT	0.66	0.654		1522	1369	TPVDNSTPVT|TSTE	0.739	0.654
1523	4570	TTSGPGTTPS|PVPT	0.837	0.654								1523	3381	GSMATPSSST|QTSG	0.66	0.654		1523	1490	DSNSPVVTST|AVSS	0.739	0.654
1524	4594	TTSGPGTTPS|PVPT	0.837	0.654								1524	3938	GSMATPSSST|QTSG	0.66	0.654		1524	1514	AISTPSEGST|ALTS	0.739	0.654
1525	2306	PASTTSGPGN|TPSP	0.834	0.654								1525	3949	TSGTPPSLIT|TATT	0.66	0.654		1525	1627	GSSMTISTPS|EGSP	0.739	0.654
1526	3199	PVPTTSTASV|SKTS	0.834	0.654								1526	4055	TGTSHTPAAT|TGTT	0.66	0.654		1526	1722	TPVDNSTPVT|TSTE	0.739	0.654
1527	3210	KTSTSHVSIS|KTTH	0.834	0.654								1527	4671	GSMATPSSST|QTSG	0.66	0.654		1527	1730	VTTSTEARSS|PTTS	0.739	0.654
1528	3658	SSWQKSRTTT|LVTS	0.834	0.654								1528	151	EASNGSVLIN|GQRE	0.658	0.654		1528	1843	DSNSPVVTST|AVSS	0.739	0.654
1529	3930	PVPTTSTASV|SKTS	0.834	0.654								1529	313	EYSRQCAHAG|GQPR	0.658	0.654		1529	2371	PADTSTPVTT|YSQA	0.739	0.654
1530	4616	TSTSHLSVSK|TTHS	0.834	0.654								1530	1479	VTPSIRSTAA|LTSQ	0.658	0.654		1530	2888	TPVASSEAST|LSTT	0.739	0.654
1531	1373	AGTSPRTRLP|TASA	0.832	0.654								1531	1941	TAPPPKVLTT|TATT	0.658	0.654		1531	3314	PADTSTPVTT|YSQA	0.739	0.654
1532	3492	GTTPSPVTTT|STAS	0.832	0.654								1532	2301	RTSTLLPSSP|TSAP	0.658	0.654		1532	3477	TPVASSEAST|LSTT	0.739	0.654
1533	3771	SAPTSTSSAP|TTNT	0.832	0.654								1533	2517	SKATPFSSPG|TATA	0.658	0.654		1533	3536	TPVASSEAST|LSTT	0.739	0.654
1534	4298	MTSGPGTTPS|PVPT	0.832	0.654								1534	2858	RTSTLLPSSP|TSAP	0.658	0.654		1534	3579	TPSEGSSSLT|TMLL	0.739	0.654
1535	4482	MTSGPGTTPS|PVPT	0.832	0.654								1535	3031	PKVLTSTATT|PTAT	0.658	0.654		1535	4099	TTMTTRTKPS|TRTT	0.739	0.654
1536	1525	VSLSTARTTP|APGT	0.829	0.654								1536	3215	ISSRATPSSS|PGTA	0.658	0.654		1536	336	STYTEGSTPL|TSTP	0.736	0.654
1537	1898	VSLSTARTTP|APGT	0.829	0.654								1537	3558	RTSTLLPSSP|TSAP	0.658	0.654		1537	469	STTPVASSEA|SNLS	0.736	0.654
1538	2817	PISSTTSTPQ|TSTT	0.829	0.654								1538	3774	SKATPFSSPG|TATA	0.658	0.654		1538	596	ASTTSTTPAD|SNTF	0.736	0.654
1539	2936	ATTTSTISVP|TTST	0.829	0.654								1539	4115	RTSTLLPSSP|TSAP	0.658	0.654		1539	1648	STTPVASPEA|STLS	0.736	0.654
1540	3426	APTSSTISAR|TTSI	0.829	0.654								1540	1464	PTPTQTTATE|KTTL	0.655	0.654		1540	1751	STPSEGTTPL|TSIP	0.736	0.654
1541	3166	SPVPTTSTIF|APRT	0.826	0.654								1541	1649	TRAPPASTTA|VPTL	0.655	0.654		1541	2119	STTPVASPEA|STLS	0.736	0.654
1542	4344	TSTTSGPGST|PSPV	0.826	0.654								1542	2200	PNTMATTHGR|SLPP	0.655	0.654		1542	2382	SQAGSSPTTA|DDTS	0.736	0.654
1543	2233	STPVTAPSTP|SGRA	0.823	0.654								1543	4808	MTRATNSTAT|PSST	0.655	0.654		1543	2532	STTPVASPEA|STLS	0.736	0.654
1544	2815	SAPISSTTST|PQTS	0.823	0.654								1544	5752	PAPMAPPHTR|GFPA	0.655	0.654		1544	2980	TAEGTSMPIS|TPGE	0.736	0.654
1545	3097	ATTSTISAPT|TSTT	0.823	0.654														1545	2991	PGERRTPLTS|MSVS	0.736	0.654
1546	3213	TSHVSISKTT|HSQP	0.823	0.654														1546	3035	SSPTTAEGTG|IPIS	0.736	0.654
1547	3339	STPVTAPSTP|SGRA	0.823	0.654														1547	3289	STPLTSMPVS|TTTV	0.736	0.654
1548	4070	STPVTAPSTP|SGRA	0.823	0.654														1548	3418	TPVVSSEVNT|LSTT	0.736	0.654
1549	1534	PAPGTATSVK|KTFS	0.821	0.654														1549	3698	PSEGSTPLTT|MPVS	0.736	0.654
1550	1560	SSMSTTAPGT|SVVS	0.821	0.654														1550	3872	TIRISITSER|STPL	0.736	0.654
1551	1713	TFTTHMPSAS|TEQP	0.821	0.654														1551	264	SSPTTAEGPS|LSNS	0.734	0.654
1552	1907	PAPGTATSVK|KTFS	0.821	0.654														1552	309	AATNIPVITS|TEAS	0.734	0.654
1553	1933	SSMSTTAPGT|SVVS	0.821	0.654														1553	365	ITPVDTSTLV|TTST	0.734	0.654
1554	2086	TFTTHMPSAS|TEQP	0.821	0.654														1554	366	TPVDTSTLVT|TSTE	0.734	0.654
1555	2272	TPQTSTTYAH|TTST	0.821	0.654														1555	764	SKTLLTSSEA|STLS	0.734	0.654
1556	2798	TLSPTTSTTS|TTIT	0.821	0.654														1556	784	STHITTSTEA|SCSP	0.734	0.654
1557	4198	PTTSTISSPT|SSTT	0.821	0.654														1557	1507	PAEGTSIAIS|TPSE	0.734	0.654
1558	4545	STTSGPGTSL|SPVP	0.821	0.654														1558	1522	STALTSIPVS|TTTV	0.734	0.654
1559	3687	TSTTPASIPS|TTSA	0.818	0.654														1559	1595	VSSEANTLST|TPID	0.734	0.654
1560	2460	TPSPVPTTST|TSAP	0.815	0.654														1560	1875	STALTSIPVS|TTTV	0.734	0.654
1561	2540	TPSPVPTTST|TSAP	0.815	0.654														1561	1959	LADTRTPVTT|YSQA	0.734	0.654
1562	2551	SAPTTSTTSA|PISS	0.815	0.654														1562	2090	ASSSATAEGS|SMTI	0.734	0.654
1563	2580	TPSPVPTTST|TSAP	0.815	0.654														1563	2113	LTSIPLSTTP|VASP	0.734	0.654
1564	2708	TPSPVPTTST|TSAP	0.815	0.654														1564	2172	LTSMPVSTTV|VASS	0.734	0.654
1565	2744	ATTTSTTSAP|TPRR	0.815	0.654														1565	2771	PVASSEASTV|STTA	0.734	0.654
1566	2833	PTTSTTSGPG|TTSS	0.815	0.654														1566	3050	PSEGSTPLTS|IPVS	0.734	0.654
1567	2892	TPSPVPTTST|TSAP	0.815	0.654														1567	3387	SLSPTTAEGT|SIPT	0.734	0.654
1568	2937	TTTSTISVPT|TSTT	0.815	0.654														1568	3797	ASEGSSSPTT|LEGT	0.734	0.654
1569	2988	TPSPVPTTST|TSAP	0.815	0.654														1569	3819	SERSTLLTTV|LISP	0.734	0.654
1570	3076	TPSPVPTTST|TSAP	0.815	0.654														1570	190	KVDMSTPLTT|STQA	0.731	0.654
1571	4155	TSGPTTSTTL|APTT	0.815	0.654														1571	388	EATSMLTSTL|SEGS	0.731	0.654
1572	4278	ATTSTTSAPT|TRTT	0.815	0.654														1572	485	PVDSKTQVTT|STEA	0.731	0.654
1573	4284	SAPTTRTTSA|PTSS	0.815	0.654														1573	997	TPVSHTLVAN|SEAS	0.731	0.654
1574	4305	TPSPVPTTST|TSAP	0.815	0.654														1574	1565	TTADGTSMQT|STYS	0.731	0.654
1575	4329	TPSPVPTTST|TSAP	0.815	0.654														1575	1822	TPVSHTLVAN|SEAS	0.731	0.654
1576	4353	TPSPVPTTST|TSAP	0.815	0.654														1576	1912	QVSSSPTTAD|GSSM	0.731	0.654
1577	4385	TPSPVPTTST|TSAP	0.815	0.654														1577	4036	TLSATSTPHT|STSV	0.731	0.654
1578	4408	ASTTSGPGST|PSPV	0.815	0.654														1578	135	TTLFPSSTED|TSSP	0.728	0.654
1579	4417	TPSPVPTTST|TSAP	0.815	0.654														1579	415	ASSEASTTST|IPVD	0.728	0.654
1580	4489	TPSPVPTTST|TSAP	0.815	0.654														1580	795	CSPTTTEGTS|MPIS	0.728	0.654
1581	4521	TPSPVPTTST|TSAP	0.815	0.654														1581	828	TSPEASTLST|TPVD	0.728	0.654
1582	4577	TPSPVPTTST|TSAP	0.815	0.654														1582	1801	TAEGTSIPTS|TLSE	0.728	0.654
1583	1528	STARTTPAPG|TATS	0.812	0.654														1583	2098	GSSMTISAPS|EGSP	0.728	0.654
1584	1870	AQTTPSTTSK|TTET	0.812	0.654														1584	2272	TAEGTSIPTS|TLSE	0.728	0.654
1585	1901	STARTTPAPG|TATS	0.812	0.654														1585	3291	PLTSMPVSTT|TVAS	0.728	0.654
1586	2270	TSTPQTSTTY|AHTT	0.812	0.654														1586	3710	VSTTRVTSSE|GSTL	0.728	0.654
1587	2336	APTTSTTSAP|TSST	0.812	0.654														1587	474	ASSEASNLST|TPVD	0.726	0.654
1588	2424	APTTSTTSAP|TSST	0.812	0.654														1588	887	ATSAISTLST|TPVD	0.726	0.654
1589	2567	SATTTSTTSG|PGTT	0.812	0.654														1589	1031	SPPPTAEGTS|MPTS	0.726	0.654
1590	2920	APTTSTTSAP|TSST	0.812	0.654														1590	1321	SNEVSSSPTP|AEGT	0.726	0.654
1591	3156	SKTSGPGTTP|SPVP	0.812	0.654														1591	2002	STTLVVSSEA|STLS	0.726	0.654
1592	4426	TTSAPTTRTT|PAST	0.812	0.654														1592	2078	VDSKTQVTNS|TEAS	0.726	0.654
1593	4740	CPVTSVTPYG|TSPT	0.812	0.654														1593	2327	SPPPTAEGTS|MPTS	0.726	0.654
1594	1732	GGPTATSVTQ|GTHT	0.81	0.654														1594	2712	LLANSEASTL|STTP	0.726	0.654
1595	2105	GGPTATSVTQ|GTHT	0.81	0.654														1595	2905	TSIPVTTSTE|GSSS	0.726	0.654
1596	2655	SASTTSTTSG|PGTT	0.81	0.654														1596	2913	TEGSSSPTTA|EGTS	0.726	0.654
1597	2695	SASTTSTTSG|PGTT	0.81	0.654														1597	3381	TTSTEASLSP|TTAE	0.726	0.654
1598	2756	RRTSAPTTST|ISAS	0.81	0.654														1598	3548	TTPVDSNTFV|TSSS	0.726	0.654
1599	2975	SASTTSTTSG|PGTT	0.81	0.654														1599	819	SIPVSITPVT|SPEA	0.723	0.654
1600	3015	SAPTTSTPSA|PTTS	0.81	0.654														1600	1182	VSSEANTLST|TPVD	0.723	0.654
1601	4119	TTSTIPASTP|STTS	0.81	0.654														1601	1559	QASSSPTTAD|GTSM	0.723	0.654
1602	1377	PRTRLPTASA|SLPP	0.807	0.654														1602	1724	VDNSTPVTTS|TEAR	0.723	0.654
1603	1571	VVSSKPTPTE|PSTS	0.807	0.654														1603	1971	QASSSPTTAD|GTSM	0.723	0.654
1604	1944	VVSSKPTPTE|PSTS	0.807	0.654														1604	2046	STPSERTTPL|AGMP	0.723	0.654
1605	2281	HTTSTTSAPT|ARTT	0.807	0.654														1605	2072	TLSTTPVDSK|TQVT	0.723	0.654
1606	3204	STASVSKTST|SHVS	0.807	0.654														1606	2504	SSPTTAEDIV|VPIS	0.723	0.654
1607	3502	STASVSKTST|SHVS	0.807	0.654														1607	3325	SQASSSPPIA|DGTS	0.723	0.654
1608	3889	TSFHTTSTTS|PPTS	0.807	0.654														1608	3359	TPVVSSEAST|LSTT	0.723	0.654
1609	3935	STASVSKTST|SHVS	0.807	0.654														1609	3772	TPVTRFPESS|TPSI	0.723	0.654
1610	2440	SPQTSTTSAP|TTST	0.804	0.654														1610	4490	IRIQRPQVMT|TSF*	0.723	0.654
1611	2473	PTTRTTSAPK|SSTT	0.804	0.654														1611	622	TAEGTSMPTS|TYSE	0.72	0.654
1612	2865	PTTRTTSVPT|SSTT	0.804	0.654														1612	1619	ASSSTTAEGS|SMTI	0.72	0.654
1613	3876	PTASTISAPT|TSTT	0.804	0.654														1613	2754	TPSDGSTPLT|SILV	0.72	0.654
1614	4618	TSHLSVSKTT|HSQP	0.804	0.654														1614	3208	TEATSSTTAE|GTSI	0.72	0.654
1615	2254	SSWQKSRTTT|LVTT	0.802	0.654														1615	3732	TPVTTSTEAI|SSSA	0.72	0.654
1616	2512	SPTTSTTSAP|TTST	0.802	0.654														1616	202	QASSSPTTPE|STTI	0.717	0.654
1617	2595	TSTTSGPGTT|PSAV	0.802	0.654														1617	447	EDTSIATSTP|SEGS	0.717	0.654
1618	3360	SSWQKSRTTT|LVTT	0.802	0.654														1618	480	NLSTTPVDSK|TQVT	0.717	0.654
1619	3835	SPTTSTTSAP|TTST	0.802	0.654														1619	740	TADGASMPTS|TPSE	0.717	0.654
1620	4091	SSWQKSRTTT|LVTT	0.802	0.654														1620	842	SNSPVTTSTE|VSSS	0.717	0.654
1621	4152	HRTTSGPTTS|TTLA	0.802	0.654														1621	943	TPVVSSEART|LSAT	0.717	0.654
1622	3716	APTTSTTSTP|QTTT	0.799	0.654														1622	1026	STEASSPPPT|AEGT	0.717	0.654
1623	1520	STPGTVSLST|ARTT	0.796	0.654														1623	1186	ANTLSTTPVD|SKTQ	0.717	0.654
1624	1522	PGTVSLSTAR|TTPA	0.796	0.654														1624	1292	IPVSTTLVTS|PEAS	0.717	0.654
1625	1893	STPGTVSLST|ARTT	0.796	0.654														1625	1886	TTVASSETNT|LSTT	0.717	0.654
1626	1895	PGTVSLSTAR|TTPA	0.796	0.654														1626	2322	STEASSPPPT|AEGT	0.717	0.654
1627	2395	TSRISGPETT|PSPV	0.796	0.654														1627	2985	SMPISTPGER|RTPL	0.717	0.654
1628	2594	TTSTTSGPGT|TPSA	0.796	0.654														1628	3032	EASSSPTTAE|GTGI	0.717	0.654
1629	2635	TSRISGPETT|PSPV	0.796	0.654														1629	3992	TSFSTTKEFT|TPAM	0.717	0.654
1630	4172	SAPTTSTNSA|PTTS	0.796	0.654														1630	3999	EFTTPAMTTA|APLT	0.717	0.654
1631	2240	STPSGRATSP|TQST	0.791	0.654														1631	572	STPSEGSTPL|TNMP	0.715	0.654
1632	2307	ASTTSGPGNT|PSPV	0.791	0.654														1632	898	PVDTSTPVTN|STEA	0.715	0.654
1633	3346	STPSGRATSP|TQST	0.791	0.654														1633	1291	SIPVSTTLVT|SPEA	0.715	0.654
1634	3644	STPSGRATSP|TQST	0.791	0.654														1634	1412	VSTTPVVSSE|ASTL	0.715	0.654
1635	4077	STPSGRATSP|TQST	0.791	0.654														1635	1468	SIPVSNTPVA|NSEA	0.715	0.654
1636	4151	THRTTSGPTT|STTL	0.791	0.654														1636	2194	PVDTSTPVTN|STEA	0.715	0.654
1637	2504	VPTTSTTSSP|TTST	0.788	0.654														1637	2768	STLPVASSEA|STVS	0.715	0.654
1638	2785	TTTSTISAPT|TSTT	0.788	0.654														1638	3015	TLSRTPADTS|TPVT	0.715	0.654
1639	2297	PTTRTTSASP|ASTT	0.785	0.654														1639	3248	ASILSTTPVD|SNTP	0.715	0.654
1640	3660	WQKSRTTTLV|TSSI	0.785	0.654														1640	3952	STPVTSSTAD|VFPA	0.715	0.654
1641	155	QLTKGSVLVN|GHPV	0.783	0.654														1641	4045	TSTSVTTRPV|TPSS	0.715	0.654
1642	2905	PTTRTTSAPT|TSTT	0.783	0.654														1642	4097	AVTTMTTRTK|PSTR	0.715	0.654
1643	3031	LAPTTSTTSA|PTTS	0.783	0.654														1643	4421	LVFRSKREVK|RQKY	0.715	0.654
1644	3507	SKTSTSHVSV|SKTT	0.783	0.654														1644	218	STNSEGSTPL|TSMP	0.712	0.654
1645	3940	SKTSTSHVSV|SKTT	0.783	0.654														1645	411	TILVASSEAS|TTST	0.712	0.654
1646	4164	LAPTTSTTSA|PTTS	0.783	0.654														1646	1058	VSTTMVASSE|TSTL	0.712	0.654
1647	4607	TTSTTPVSKT|STSH	0.783	0.654														1647	1740	PTTSEGTSMP|NSTP	0.712	0.654
1648	4836	PSTTLPPAPA|TSPS	0.783	0.654														1648	2335	TSMPTSTSSE|GNTP	0.712	0.654
1649	170	LPFSQSGVLI|QQSS	0.78	0.654														1649	3109	YSEGSTPLTG|VPVS	0.712	0.654
1650	2309	TTSGPGNTPS|PVPT	0.78	0.654														1650	3396	TSIPTSSPSE|GTTP	0.712	0.654
1651	2750	TSAPTPRRTS|APTT	0.78	0.654														1651	3600	SEASTPSTPS|VDRS	0.712	0.654
1652	3017	PTTSTPSAPT|TSTT	0.78	0.654														1652	3634	LPMSTPSEVS|TPLT	0.712	0.654
1653	3095	SAATTSTISA|PTTS	0.78	0.654														1653	262	ASSSPTTAEG|PSLS	0.709	0.654
1654	3867	APTSSTTSAP|TAST	0.78	0.654														1654	1216	TSMPTSTPGE|RSTP	0.709	0.654
1655	948	STQDSFRVVT|ENVP	0.777	0.654														1655	1413	STTPVVSSEA|STLS	0.709	0.654
1656	1375	TSPRTRLPTA|SASL	0.777	0.654														1656	2180	TVVASSAIST|LSTT	0.709	0.654
1657	1856	CHMTSTPGST|SSSP	0.777	0.654														1657	2283	LSEGTTPLTS|IPVS	0.709	0.654
1658	2256	WQKSRTTTLV|TTST	0.777	0.654														1658	2664	TTPVDTRTLV|TTST	0.709	0.654
1659	3068	SITSGPGTTP|SPVP	0.777	0.654														1659	2668	DTRTLVTTST|GTSS	0.709	0.654
1660	3362	WQKSRTTTLV|TTST	0.777	0.654														1660	3357	STTPVVSSEA|STLS	0.709	0.654
1661	3764	APTASTTSAP|TSTS	0.777	0.654														1661	3611	DRSTPVTTST|QSNS	0.709	0.654
1662	3827	TPQTSTTSSP|TTST	0.777	0.654														1662	4004	AMTTAAPLTY|VTMS	0.709	0.654
1663	4093	WQKSRTTTLV|TTST	0.777	0.654														1663	4130	SNPTSTPTVP|RTTT	0.709	0.654
1664	5030	VSRIGVKMYA|TIPE	0.777	0.654														1664	407	MPVSTILVAS|SEAS	0.707	0.654
1665	3124	SKTSGLGTTP|SPIP	0.774	0.654														1665	702	MPVNTTLVAS|SEAS	0.707	0.654
1666	3812	PQTSTISSPT|TSTT	0.774	0.654														1666	1260	TTSAETSSSP|TTAE	0.707	0.654
1667	4553	SLSPVPTTST|TSAP	0.774	0.654														1667	1474	TPVANSEAST|LSTT	0.707	0.654
1668	1365	PSSAWPTTAG|TSPR	0.772	0.654														1668	1533	TTVASSEINS|LSTT	0.707	0.654
1669	2248	SPTQSTSSWQ|KSRT	0.772	0.654														1669	1945	TTVASSEINT|LSTT	0.707	0.654
1670	2343	SAPTSSTTSG|PGTT	0.772	0.654														1670	2666	PVDTRTLVTT|STGT	0.707	0.654
1671	2471	SAPTTRTTSA|PKSS	0.772	0.654														1671	3743	SSATLDSTTM|SVSM	0.707	0.654
1672	2721	PTTSTTSAPT|TSTI	0.772	0.654														1672	3833	ISVMSPSEAS|TLST	0.707	0.654
1673	3001	PTTSTTSAPT|TSTI	0.772	0.654														1673	4023	PRTTSRGCTT|SAST	0.707	0.654
1674	3354	SPTQSTSSWQ|KSRT	0.772	0.654														1674	126	TTSESTSDST|TLFP	0.704	0.654
1675	3442	APTTSTTSSP|TTST	0.772	0.654														1675	733	EASSSPTTAD|GASM	0.704	0.654
1676	3652	SPTQSTSSWQ|KSRT	0.772	0.654														1676	937	SMPDSTTPVV|SSEA	0.704	0.654
1677	4085	SPTQSTSSWQ|KSRT	0.772	0.654														1677	2678	GTSSSPTTAE|GSSM	0.704	0.654
1678	4297	SMTSGPGTTP|SPVP	0.772	0.654														1678	2765	ILVSTLPVAS|SEAS	0.704	0.654
1679	4481	SMTSGPGTTP|SPVP	0.772	0.654														1679	2796	EASSSPTTAE|VTSM	0.704	0.654
1680	129	IQLRRSQESA|APTL	0.769	0.654														1680	3457	LPTSTTSEGS|TPLS	0.704	0.654
1681	2500	TPRPVPTTST|TSSP	0.769	0.654														1681	3557	VTSSSQASSS|PATL	0.704	0.654
1682	2544	VPTTSTTSAP|TTST	0.769	0.654														1682	3573	TTMRMSTPSE|GSSS	0.704	0.654
1683	2584	VPTTSTTSAP|TTST	0.769	0.654														1683	4104	RTKPSTRTTS|FPTV	0.704	0.654
1684	2712	VPTTSTTSAP|TTST	0.769	0.654														1684	354	PVATSEMSTL|SITP	0.701	0.654
1685	2816	APISSTTSTP|QTST	0.769	0.654														1685	683	EGTSMPTSTY|TEGS	0.701	0.654
1686	2848	VPTTSTTSAP|TTST	0.769	0.654														1686	701	SMPVNTTLVA|SSEA	0.701	0.654
1687	2992	VPTTSTTSAP|TTST	0.769	0.654														1687	817	LTSIPVSITP|VTSP	0.701	0.654
1688	3080	VPTTSTTSAP|TTST	0.769	0.654														1688	946	VSSEARTLSA|TPVD	0.701	0.654
1689	4309	VPTTSTTSAP|TTST	0.769	0.654														1689	1518	PSEGSTALTS|IPVS	0.701	0.654
1690	4357	VPTTSTTSAP|TTST	0.769	0.654														1690	1871	PSEGSTALTS|IPVS	0.701	0.654
1691	4372	SASTASTTSG|PGTT	0.769	0.654														1691	2224	PSEGSTPFTS|MPVS	0.701	0.654
1692	4493	VPTTSTTSAP|TTST	0.769	0.654														1692	3031	TEASSSPTTA|EGTG	0.701	0.654
1693	4508	SASTASTTSG|PGTT	0.769	0.654														1693	3266	TEASSSPPTA|EGTS	0.701	0.654
1694	4525	VPTTSTTSAP|TTST	0.769	0.654														1694	258	ISAQASSSPT|TAEG	0.698	0.654
1695	4557	VPTTSTTSAP|TTST	0.769	0.654														1695	487	DSKTQVTTST|EASS	0.698	0.654
1696	4581	VPTTSTTSAP|TTST	0.769	0.654														1696	1015	TPVDSNTPLT|TSTE	0.698	0.654
1697	2879	STATTSTTSG|PGTT	0.766	0.654														1697	1103	STYSEGSTPL|TSVP	0.698	0.654
1698	3171	TSTIFAPRTS|TTSA	0.766	0.654														1698	1191	TTPVDSKTQV|ATST	0.698	0.654
1699	4182	PTTSTISAST|TSTI	0.766	0.654														1699	1363	ISILSTTPVD|NSTP	0.698	0.654
1700	1735	TATSVTQGTH|TTLV	0.764	0.654														1700	1383	ACSSPTTSEG|TSMP	0.698	0.654
1701	2670	SPVPTTSTIS|VPTT	0.764	0.654														1701	1693	TYTEGRTPLT|SITV	0.698	0.654
1702	2958	SPVPTTSTIS|VPTT	0.764	0.654														1702	1746	TSMPNSTPSE|GTTP	0.698	0.654
1703	802	IGGQAPAPVC|AAPM	0.761	0.654														1703	2374	TSTPVTTYSQ|AGSS	0.698	0.654
1704	2642	ETTPSPVPTA|STTS	0.761	0.654														1704	2399	STYSEGSTPL|TSVP	0.698	0.654
1705	3422	STTSAPTSST|ISAR	0.761	0.654														1705	3057	LTSIPVSTTP|VAIP	0.698	0.654
1706	3899	PPTSSTSSTP|QTSK	0.761	0.654														1706	3224	STPSEGMTPL|TSVP	0.698	0.654
1707	4286	PTTRTTSAPT|SSMT	0.761	0.654														1707	3254	TPVDSNTPLT|TSTE	0.698	0.654
1708	1499	TTPPTTSKTT|ETRA	0.758	0.654														1708	3564	SSSPATLQVT|TMRM	0.698	0.654
1709	2464	VPTTSTTSAP|TTRT	0.758	0.654														1709	4108	STRTTSFPTV|TTTA	0.698	0.654
1710	2753	PTPRRTSAPT|TSTI	0.758	0.654														1710	1037	EGTSMPTSTP|SEGS	0.696	0.654
1711	2896	VPTTSTTSAP|TTRT	0.758	0.654														1711	1781	TPIDTSTPVT|TSTE	0.696	0.654
1712	2949	TTSVPGTTPS|PVPT	0.758	0.654														1712	1810	STLSEGMTPL|TSTP	0.696	0.654
1713	3723	STPQTTTSSA|PTSS	0.758	0.654														1713	2030	EGSSSPTTAG|GTSI	0.696	0.654
1714	3732	APTSSTTSAP|TTST	0.758	0.654														1714	2215	EGTSMPTSTP|SEGS	0.696	0.654
1715	4389	VPTTSTTSAP|TTRT	0.758	0.654														1715	2392	DDTSMPTSTY|SEGS	0.696	0.654
1716	4421	VPTTSTTSAP|TTRT	0.758	0.654														1716	2616	TSTETSSSPT|TAKD	0.696	0.654
1717	4462	STTSTISLPT|TSTT	0.758	0.654														1717	2727	DTSTPVTTSA|EASS	0.696	0.654
1718	2264	LVTTSTTSTP|QTST	0.755	0.654														1718	2850	VTTSTKASSS|PTTA	0.696	0.654
1719	2447	SAPTTSTTSG|PGTT	0.755	0.654														1719	3079	PVDSNSPVVT|STEV	0.696	0.654
1720	2591	SAPTTSTTSG|PGTT	0.755	0.654														1720	3159	EGTSMPTSTP|SEGS	0.696	0.654
1721	2824	TPQTSTTSAP|TTST	0.755	0.654														1721	3276	EGTSMPTSTP|SEGS	0.696	0.654
1722	2831	SAPTTSTTSG|PGTT	0.755	0.654														1722	419	ASTTSTIPVD|SKTF	0.693	0.654
1723	2940	STISVPTTST|TSVP	0.755	0.654														1723	463	LTSMPVSTTP|VASS	0.693	0.654
1724	3370	LVTTSTTSTP|QTST	0.755	0.654														1724	994	LTSTPVSHTL|VANS	0.693	0.654
1725	3378	TPQTSTTSAP|TTST	0.755	0.654														1725	995	TSTPVSHTLV|ANSE	0.693	0.654
1726	3497	PVTTTSTASV|SKTS	0.755	0.654														1726	1010	STLSTTPVDS|NTPL	0.693	0.654
1727	3756	APTTSTTSAP|TAST	0.755	0.654														1727	1065	SSETSTLSTT|PADT	0.693	0.654
1728	4101	LVTTSTTSTP|QTST	0.755	0.654														1728	1237	HTPVASSEAS|TLST	0.693	0.654
1729	4109	TPQTSTTSAP|TTST	0.755	0.654														1729	1387	PTTSEGTSMP|NSNP	0.693	0.654
1730	4190	STTSTISAPT|TSTI	0.755	0.654														1730	1469	IPVSNTPVAN|SEAS	0.693	0.654
1731	4252	SAPTTSTTSG|PGTT	0.755	0.654														1731	1687	TSMPTSTYTE|GRTP	0.693	0.654
1732	4316	SAPTTSTTSG|PGTT	0.755	0.654														1732	1768	TPVLSSEAST|LSAT	0.693	0.654
1733	4564	SAPTTSTTSG|PGTT	0.755	0.654														1733	1819	LTSTPVSHTL|VANS	0.693	0.654
1734	4588	SAPTTSTTSG|PGTT	0.755	0.654														1734	1820	TSTPVSHTLV|ANSE	0.693	0.654
1735	1371	TTAGTSPRTR|LPTA	0.753	0.654														1735	2413	VSTMPVVSSE|ASTH	0.693	0.654
1736	1566	APGTSVVSSK|PTPT	0.753	0.654														1736	2414	STMPVVSSEA|STHS	0.693	0.654
1737	1939	APGTSVVSSK|PTPT	0.753	0.654														1737	2636	TPSEVSTSLT|SILV	0.693	0.654
1738	2903	SAPTTRTTSA|PTTS	0.753	0.654														1738	2818	STPLTSMPVN|HTPV	0.693	0.654
1739	3119	SASTASKTSG|LGTT	0.753	0.654														1739	3304	SSETSTLSTT|PADT	0.693	0.654
1740	3503	TASVSKTSTS|HVSV	0.753	0.654														1740	3650	PVSTTSVTIS|EAGT	0.693	0.654
1741	3675	STTQTSTTSA|PTTS	0.753	0.654														1741	3734	VTTSTEAISS|SATL	0.693	0.654
1742	3936	TASVSKTSTS|HVSV	0.753	0.654														1742	4088	ASSTTVNPEA|VTTM	0.693	0.654
1743	2249	PTQSTSSWQK|SRTT	0.75	0.654														1743	4128	IKSNPTSTPT|VPRT	0.693	0.654
1744	3355	PTQSTSSWQK|SRTT	0.75	0.654														1744	4204	TSVKFTEELK|NHSS	0.693	0.654
1745	3653	PTQSTSSWQK|SRTT	0.75	0.654														1745	95	STNPEMTSIE|SSVT	0.69	0.654
1746	4086	PTQSTSSWQK|SRTT	0.75	0.654														1746	96	TNPEMTSIES|SVTS	0.69	0.654
1747	1512	ASGSSAPSST|PGTV	0.747	0.654														1747	700	TSMPVNTTLV|ASSE	0.69	0.654
1748	1885	ASGSSAPSST|PGTV	0.747	0.654														1748	705	NTTLVASSEA|STLS	0.69	0.654
1749	2402	ETTPSPVPTT|STTS	0.747	0.654														1749	1587	LPVSTMLVVS|SEAN	0.69	0.654
1750	2823	STPQTSTTSA|PTTS	0.747	0.654														1750	2043	IQTSTPSERT|TPLA	0.69	0.654
1751	3377	STPQTSTTSA|PTTS	0.747	0.654														1751	2360	ASFETSTLST|TPAD	0.69	0.654
1752	3663	SRTTTLVTSS|ITST	0.747	0.654														1752	3652	STTSVTISEA|GTAS	0.69	0.654
1753	3780	PTTNTTSAPT|TSTT	0.747	0.654														1753	161	PSEESISSTM|AFVS	0.688	0.654
1754	4108	STPQTSTTSA|PTTS	0.747	0.654														1754	417	SEASTTSTIP|VDSK	0.688	0.654
1755	4276	SAATTSTTSA|PTTR	0.747	0.654														1755	681	TAEGTSMPTS|TYTE	0.688	0.654
1756	1718	MPSASTEQPT|ATSR	0.745	0.654														1756	1005	ANSEASTLST|TPVD	0.688	0.654
1757	2091	MPSASTEQPT|ATSR	0.745	0.654														1757	1477	ANSEASTLST|TPVD	0.688	0.654
1758	2228	GCPVTSTPVT|APST	0.745	0.654														1758	1830	ANSEASTLST|TPVD	0.688	0.654
1759	2246	ATSPTQSTSS|WQKS	0.745	0.654														1759	2565	ATSAEGTSMP|TSTY	0.688	0.654
1760	2288	APTARTTSAP|TTRT	0.745	0.654														1760	2714	ANSEASTLST|TPVD	0.688	0.654
1761	2492	STTSGPETTP|RPVP	0.745	0.654														1761	2926	SMPISTPSEV|STPL	0.688	0.654
1762	2856	APTTSTTSAP|TTRT	0.745	0.654														1762	2942	ILVSTVPVAG|SEAS	0.688	0.654
1763	3334	GCPVTSTPVT|APST	0.745	0.654														1763	3632	ITLPMSTPSE|VSTP	0.688	0.654
1764	3352	ATSPTQSTSS|WQKS	0.745	0.654														1764	3752	MSVSMPMEIS|TLGT	0.688	0.654
1765	3650	ATSPTQSTSS|WQKS	0.745	0.654														1765	327	TAEGTSIPTS|TYTE	0.685	0.654
1766	4065	GCPVTSTPVT|APST	0.745	0.654														1766	723	DTSTPVTTST|EASS	0.685	0.654
1767	4083	ATSPTQSTSS|WQKS	0.745	0.654														1767	952	TLSATPVDTS|TPVT	0.685	0.654
1768	4991	EYHQDRVVLT|RKPV	0.745	0.654														1768	1204	TEASSPPPTA|EVTS	0.685	0.654
1769	5134	TTVGSTTVGP|TTPP	0.745	0.654														1769	1608	DSKTQVTAST|EASS	0.685	0.654
1770	5462	VTNTSKSPAH|LFYP	0.745	0.654														1770	2156	EGTSMQTSTY|SDRR	0.685	0.654
1771	1859	TSTPGSTSSS|PAQT	0.742	0.654														1771	2248	TLSATPVDTS|TPVT	0.685	0.654
1772	1871	QTTPSTTSKT|TETQ	0.742	0.654														1772	2432	DTSTPVTTST|EASS	0.685	0.654
1773	3409	STPQTSISSA|PTSS	0.742	0.654														1773	2483	GTLSTTPVDT|STPM	0.685	0.654
1774	3858	STPQTSISSA|PTSS	0.742	0.654														1774	2910	TTSTEGSSSP|TTAE	0.685	0.654
1775	1331	TPVPPTTFSF|STPP	0.739	0.654														1775	3022	DTSTPVTTST|EASS	0.685	0.654
1776	2243	SGRATSPTQS|TSSW	0.739	0.654														1776	3149	TEAHSSPTTS|EGTS	0.685	0.654
1777	2855	SAPTTSTTSA|PTTR	0.739	0.654														1777	3192	TLSATPVDTS|TPVT	0.685	0.654
1778	3349	SGRATSPTQS|TSSW	0.739	0.654														1778	3598	TSSEASTPST|PSVD	0.685	0.654
1779	3494	TPSPVTTTST|ASVS	0.739	0.654														1779	3786	PSVYTSMSMT|TASE	0.685	0.654
1780	3647	SGRATSPTQS|TSSW	0.739	0.654														1780	3971	STPVITSTEL|NTPS	0.685	0.654
1781	4080	SGRATSPTQS|TSSW	0.739	0.654														1781	4098	VTTMTTRTKP|STRT	0.685	0.654
1782	3884	PTTSTTSFHT|TSTT	0.736	0.654														1782	439	ASSSPTTAED|TSIA	0.682	0.654
1783	4177	STNSAPTTST|ISAS	0.736	0.654														1783	699	LTSMPVNTTL|VASS	0.682	0.654
1784	4835	CPSTTLPPAP|ATSP	0.736	0.654														1784	824	ITPVTSPEAS|TLST	0.682	0.654
1785	1708	AQTQTTFTTH|MPSA	0.734	0.654														1785	838	TPVDSNSPVT|TSTE	0.682	0.654
1786	2081	AQTQTTFTTH|MPSA	0.734	0.654														1786	996	STPVSHTLVA|NSEA	0.682	0.654
1787	2465	PTTSTTSAPT|TRTT	0.734	0.654														1787	1046	PSEGSTPLTR|MPVS	0.682	0.654
1788	2857	PTTSTTSAPT|TRTT	0.734	0.654														1788	1180	LVVSSEANTL|STTP	0.682	0.654
1789	2897	PTTSTTSAPT|TRTT	0.734	0.654														1789	1441	EATSSPTTAE|GISI	0.682	0.654
1790	3170	TTSTIFAPRT|STTS	0.734	0.654														1790	1593	LVVSSEANTL|STTP	0.682	0.654
1791	3194	GTTPSPVPTT|STAS	0.734	0.654														1791	1653	ASPEASTLST|TPVD	0.682	0.654
1792	3209	SKTSTSHVSI|SKTT	0.734	0.654														1792	1821	STPVSHTLVA|NSEA	0.682	0.654
1793	3925	GTTPSPVPTT|STAS	0.734	0.654														1793	2124	ASPEASTLST|TPVD	0.682	0.654
1794	4390	PTTSTTSAPT|TRTT	0.734	0.654														1794	2145	STEVSSSPIP|TEGT	0.682	0.654
1795	4422	PTTSTTSAPT|TRTT	0.734	0.654														1795	2537	ASPEASTLST|TPVD	0.682	0.654
1796	5128	STTVGPTTVG|STTV	0.734	0.654														1796	3233	LTSVPVSNTP|VASS	0.682	0.654
1797	2503	PVPTTSTTSS|PTTS	0.731	0.654														1797	3238	VSNTPVASSE|ASIL	0.682	0.654
1798	4621	LSVSKTTHSQ|PVTS	0.731	0.654														1798	3648	IMPVSTTSVT|ISEA	0.682	0.654
1799	2729	PTTSTISAPT|TSTT	0.728	0.654														1799	535	SEASTLSTTP|VDTS	0.679	0.654
1800	3205	TASVSKTSTS|HVSI	0.728	0.654														1800	712	SEASTLSTTP|VDTS	0.679	0.654
1801	3632	GCPVTSTSVT|APST	0.728	0.654														1801	1084	TYSQASSSST|TADG	0.679	0.654
1802	3749	PTTSTISAPT|TSTT	0.728	0.654														1802	1125	SEASTLSTTP|VDTS	0.679	0.654
1803	3786	SAPTTSTTSA|PITS	0.728	0.654														1803	1800	TTAEGTSIPT|STLS	0.679	0.654
1804	4110	PQTSTTSAPT|TSTI	0.728	0.654														1804	1893	TNTLSTTPAV|TSTP	0.679	0.654
1805	1492	TSSSPAQTTP|PTTS	0.726	0.654														1805	2009	SEASTLSTTP|VDTS	0.679	0.654
1806	2280	AHTTSTTSAP|TART	0.726	0.654														1806	2026	TTSTEGSSSP|TTAG	0.679	0.654
1807	2904	APTTRTTSAP|TTST	0.726	0.654														1807	2271	TTAEGTSIPT|STLS	0.679	0.654
1808	3157	KTSGPGTTPS|PVPT	0.726	0.654														1808	2356	TTMVASFETS|TLST	0.679	0.654
1809	3778	SAPTTNTTSA|PTTS	0.726	0.654														1809	2592	TKPLASSEAS|TLST	0.679	0.654
1810	2615	SAPTTSTNSA|PISS	0.723	0.654														1810	2598	SEASTLSTTP|VDTS	0.679	0.654
1811	4754	NALYPSLSTS|MVSA	0.723	0.654														1811	2716	SEASTLSTTP|VDTS	0.679	0.654
1812	4757	YPSLSTSMVS|ASVA	0.723	0.654														1812	2893	SEASTLSTTP|VDTS	0.679	0.654
1813	1710	TQTTFTTHMP|SAST	0.72	0.654														1813	3364	SEASTLSTTP|VDTS	0.679	0.654
1814	2083	TQTTFTTHMP|SAST	0.72	0.654														1814	3482	SEASTLSTTP|VDTS	0.679	0.654
1815	3134	SPIPTTSTTS|PPTT	0.72	0.654														1815	3987	SSSTTTSFST|TKEF	0.679	0.654
1816	2289	PTARTTSAPT|TRTT	0.717	0.654														1816	101	TSIESSVTSD|TPGV	0.677	0.654
1817	2368	APTTSTTSAP|TTST	0.717	0.654														1817	390	TSMLTSTLSE|GSTP	0.677	0.654
1818	2720	APTTSTTSAP|TTST	0.717	0.654														1818	428	DSKTFVTTAS|EASS	0.677	0.654
1819	2912	APTTSTTSAP|TTST	0.717	0.654														1819	438	EASSSPTTAE|DTSI	0.677	0.654
1820	3000	APTTSTTSAP|TTST	0.717	0.654														1820	567	TSIPTSTPSE|GSTP	0.677	0.654
1821	3032	APTTSTTSAP|TTST	0.717	0.654														1821	2171	PLTSMPVSTT|VVAS	0.677	0.654
1822	3104	APTTSTTSAP|TTST	0.717	0.654														1822	2332	AEGTSMPTST|SSEG	0.677	0.654
1823	3386	APTTSTTSAP|TTST	0.717	0.654														1823	2349	LTRMPVSTTM|VASF	0.677	0.654
1824	3394	APTTSTTSAP|TTST	0.717	0.654														1824	3038	TTAEGTGIPI|STPS	0.677	0.654
1825	3430	STISARTTSI|ISAP	0.717	0.654														1825	331	TSIPTSTYTE|GSTP	0.674	0.654
1826	3700	APTTSTTSAP|TTST	0.717	0.654														1826	405	TNMPVSTILV|ASSE	0.674	0.654
1827	3708	APTTSTTSAP|TTST	0.717	0.654														1827	451	IATSTPSEGS|TPLT	0.674	0.654
1828	3843	APTTSTTSAP|TTST	0.717	0.654														1828	483	TTPVDSKTQV|TTST	0.674	0.654
1829	4133	APTTSTTSAP|TTST	0.717	0.654														1829	527	VSTMPVASSE|ASTL	0.674	0.654
1830	4165	APTTSTTSAP|TTST	0.717	0.654														1830	906	TNSTEARSSP|TTSE	0.674	0.654
1831	4230	SGTTPSPVPT|TSTT	0.717	0.654														1831	1393	TSMPNSNPSE|GTTP	0.674	0.654
1832	4865	VPPRKKGETW|ATPN	0.717	0.654														1832	1471	VSNTPVANSE|ASTL	0.674	0.654
1833	2064	RPPKTVATTR|PTPH	0.715	0.654														1833	1605	TPIDSKTQVT|ASTE	0.674	0.654
1834	2327	SAPTTSITSA|PTTS	0.715	0.654														1834	2202	TNSTEARSSP|TTSE	0.674	0.654
1835	2673	PTTSTISVPT|TSTT	0.715	0.654														1835	2306	STLSTTPVDS|NTPF	0.674	0.654
1836	2840	GPGTTSSPVP|TTST	0.715	0.654														1836	2379	TTYSQAGSSP|TTAD	0.674	0.654
1837	2961	PTTSTISVPT|TSTT	0.715	0.654														1837	2646	SILVSTMPVA|SSEA	0.674	0.654
1838	4189	ASTTSTISAP|TTST	0.715	0.654														1838	2649	VSTMPVASSE|ASTL	0.674	0.654
1839	2841	PGTTSSPVPT|TSTT	0.712	0.654														1839	3003	VSTMPVASSE|ASTL	0.674	0.654
1840	2868	RTTSVPTSST|TSTA	0.712	0.654														1840	3568	ATLQVTTMRM|STPS	0.674	0.654
1841	4120	TSTIPASTPS|TTSA	0.712	0.654														1841	4017	STAPSTPRTT|SRGC	0.674	0.654
1842	3630	PKGCPVTSTS|VTAP	0.709	0.654														1842	556	EASSSSTTPE|GTSI	0.671	0.654
1843	3681	TTSAPTTSTT|PASI	0.709	0.654														1843	860	EGTSMPTSTY|SEGR	0.671	0.654
1844	1866	SSSPAQTTPS|TTSK	0.707	0.654														1844	1332	EGTSMPTSTY|SEGR	0.671	0.654
1845	2241	TPSGRATSPT|QSTS	0.707	0.654														1845	1536	ASSEINSLST|TPAV	0.671	0.654
1846	2396	SRISGPETTP|SPVP	0.707	0.654														1846	1572	MQTSTYSEGS|TPLT	0.671	0.654
1847	2498	ETTPRPVPTT|STTS	0.707	0.654														1847	2143	ITSTEVSSSP|IPTE	0.671	0.654
1848	2636	SRISGPETTP|SPVP	0.707	0.654														1848	2548	PVDSNSPVVT|STEI	0.671	0.654
1849	3347	TPSGRATSPT|QSTS	0.707	0.654														1849	2990	TPGERRTPLT|SMSV	0.671	0.654
1850	3645	TPSGRATSPT|QSTS	0.707	0.654														1850	3421	VSSEVNTLST|TPVD	0.671	0.654
1851	3804	PTTSTTSTPQ|TSTI	0.707	0.654														1851	236	KVASSEAITL|LTTP	0.668	0.654
1852	4078	TPSGRATSPT|QSTS	0.707	0.654														1852	690	STYTEGSTPL|TSMP	0.668	0.654
1853	4778	SVASSSVAYS|TQTC	0.707	0.654														1853	1195	DSKTQVATST|EASS	0.668	0.654
1854	4844	PATSPSISTS|EPVT	0.707	0.654														1854	1254	DTSTPVTTSA|ETSS	0.668	0.654
1855	5646	QEAESGSWER|GVPV	0.707	0.654														1855	1282	TSEGSTLLTS|IPVS	0.668	0.654
1856	528	PISAANVTIF|RPST	0.704	0.654														1856	1606	PIDSKTQVTA|STEA	0.668	0.654
1857	4837	STTLPPAPAT|SPSI	0.704	0.654														1857	2588	MPVSTKPLAS|SEAS	0.668	0.654
1858	2329	PTTSITSAPT|TSTT	0.701	0.654														1858	2902	PVDTSIPVTT|STEG	0.668	0.654
1859	2361	PTTSITSAPT|TSTT	0.701	0.654														1859	3296	PVSTTTVASS|ETST	0.668	0.654
1860	2391	SATTTSRISG|PETT	0.701	0.654														1860	3964	PATTGAVSTP|VITS	0.668	0.654
1861	2631	SATTTSRISG|PETT	0.701	0.654														1861	33	AAEQDLSVNR|AVWD	0.666	0.654
1862	3016	APTTSTPSAP|TTST	0.701	0.654														1862	311	TNIPVITSTE|ASSS	0.666	0.654
1863	1541	SVKKTFSTPS|PPPV	0.698	0.654														1863	384	PTTAEATSML|TSTL	0.666	0.654
1864	1914	SVKKTFSTPS|PPPV	0.698	0.654														1864	692	YTEGSTPLTS|MPVN	0.666	0.654
1865	2537	AGTTPSPVPT|TSTT	0.698	0.654														1865	820	IPVSITPVTS|PEAS	0.666	0.654
1866	3880	TISAPTTSTT|SFHT	0.698	0.654														1866	2832	ASSEAGTLST|TPVD	0.666	0.654
1867	4427	TSAPTTRTTP|ASTA	0.698	0.654														1867	3327	ASSSPPIADG|TSMP	0.666	0.654
1868	154	IQLTKGSVLV|NGHP	0.696	0.654														1868	3509	TTAEVTSMPT|STAG	0.666	0.654
1869	1351	HTPSNGPSSA|HTGP	0.696	0.654														1869	3882	STPLTTLLVS|TTLP	0.666	0.654
1870	178	LIQQSSSYTK|VEAR	0.693	0.654														1870	224	STPLTSMPAS|TMKV	0.663	0.654
1871	1357	PSSAHTGPPS|SAWP	0.693	0.654														1871	409	VSTILVASSE|ASTT	0.663	0.654
1872	1559	TSSMSTTAPG|TSVV	0.693	0.654														1872	497	EASSSPPTAE|VNSM	0.663	0.654
1873	1932	TSSMSTTAPG|TSVV	0.693	0.654														1873	783	TSTHITTSTE|ASCS	0.663	0.654
1874	2235	PVTAPSTPSG|RATS	0.693	0.654														1874	2153	IPTEGTSMQT|STYS	0.663	0.654
1875	2472	APTTRTTSAP|KSST	0.693	0.654														1875	3417	TTPVVSSEVN|TLST	0.663	0.654
1876	3189	TTPGPGTTPS|PVPT	0.693	0.654														1876	3440	TTSTEASSSP|TIAE	0.663	0.654
1877	3341	PVTAPSTPSG|RATS	0.693	0.654														1877	3498	VTTSSPTNSS|PTTA	0.663	0.654
1878	4072	PVTAPSTPSG|RATS	0.693	0.654														1878	3581	SEGSSSLTTM|LLSS	0.663	0.654
1879	1737	TSVTQGTHTT|LVTR	0.69	0.654														1879	4049	VTTRPVTPSS|ESSR	0.663	0.654
1880	3638	TSVTAPSTPS|GRAT	0.69	0.654														1880	144	DTSSPTTPEG|TDVP	0.66	0.654
1881	4351	GSTPSPVPTT|STTS	0.69	0.654														1881	1162	SPPSEGTTPL|ASMP	0.66	0.654
1882	4415	GSTPSPVPTT|STTS	0.69	0.654														1882	1221	STPGERSTPL|TSMP	0.66	0.654
1883	1698	TTRPTPHPTG|AQTQ	0.685	0.654														1883	1742	TSEGTSMPNS|TPSE	0.66	0.654
1884	2061	DITRPPKTVA|TTRP	0.685	0.654														1884	2017	TPVDTSTPAT|TSTE	0.66	0.654
1885	2071	TTRPTPHPTG|AQTQ	0.685	0.654														1885	2458	SPPSEGTTPL|ASMP	0.66	0.654
1886	2239	PSTPSGRATS|PTQS	0.685	0.654														1886	2519	ASEGSTLLTS|IPVS	0.66	0.654
1887	2263	TLVTTSTTST|PQTS	0.685	0.654														1887	2566	TSAEGTSMPT|STYS	0.66	0.654
1888	2273	PQTSTTYAHT|TSTT	0.685	0.654														1888	2576	STYSEGSTPL|RSMP	0.66	0.654
1889	2553	PTTSTTSAPI|SSTT	0.685	0.654														1889	2873	ASEGSTLLTS|IPVS	0.66	0.654
1890	3345	PSTPSGRATS|PTQS	0.685	0.654														1890	2914	EGSSSPTTAE|GTSM	0.66	0.654
1891	3369	TLVTTSTTST|PQTS	0.685	0.654														1891	3146	TTSTEAHSSP|TTSE	0.66	0.654
1892	3643	PSTPSGRATS|PTQS	0.685	0.654														1892	3549	TPVDSNTFVT|SSSQ	0.66	0.654
1893	4076	PSTPSGRATS|PTQS	0.685	0.654														1893	3883	TPLTTLLVST|TLPT	0.66	0.654
1894	4100	TLVTTSTTST|PQTS	0.685	0.654														1894	4018	TAPSTPRTTS|RGCT	0.66	0.654
1895	2672	VPTTSTISVP|TTST	0.682	0.654														1895	369	DTSTLVTTST|EPSS	0.658	0.654
1896	2960	VPTTSTISVP|TTST	0.682	0.654														1896	492	VTTSTEASSS|PPTA	0.658	0.654
1897	4173	APTTSTNSAP|TTST	0.682	0.654														1897	603	PADSNTFVTT|SSEA	0.658	0.654
1898	598	VEATAAAFFN|TFKT	0.679	0.654														1898	876	LTSMPVSTTL|VATS	0.658	0.654
1899	2602	GTTPSAVPTT|SITS	0.677	0.654														1899	1028	EASSPPPTAE|GTSM	0.658	0.654
1900	3402	APTTSTTSTP|QTSI	0.677	0.654														1900	1050	STPLTRMPVS|TTMV	0.658	0.654
1901	3851	APTTSTTSTP|QTSI	0.677	0.654														1901	1806	SIPTSTLSEG|MTPL	0.658	0.654
1902	4140	SAPTTSTTSA|PTHR	0.677	0.654														1902	1951	EINTLSTTLA|DTRT	0.658	0.654
1903	1363	GPPSSAWPTT|AGTS	0.674	0.654														1903	2150	SSPIPTEGTS|MQTS	0.658	0.654
1904	4147	TSAPTHRTTS|GPTT	0.674	0.654														1904	2324	EASSPPPTAE|GTSM	0.658	0.654
1905	4551	GTSLSPVPTT|STTS	0.674	0.654														1905	2330	PTAEGTSMPT|STSS	0.658	0.654
1906	527	LPISAANVTI|FRPS	0.668	0.654														1906	2410	SVPVSTMPVV|SSEA	0.658	0.654
1907	2251	QSTSSWQKSR|TTTL	0.668	0.654														1907	2420	SSEASTHSTT|PVDT	0.658	0.654
1908	2641	PETTPSPVPT|ASTT	0.668	0.654														1908	139	PSSTEDTSSP|TTPE	0.655	0.654
1909	3357	QSTSSWQKSR|TTTL	0.668	0.654														1909	173	VSTAPLPSFE|AYTS	0.655	0.654
1910	3655	QSTSSWQKSR|TTTL	0.668	0.654														1910	1210	PPTAEVTSMP|TSTP	0.655	0.654
1911	4088	QSTSSWQKSR|TTTL	0.668	0.654														1911	1440	AEATSSPTTA|EGIS	0.655	0.654
1912	4124	PASTPSTTSA|PTTS	0.668	0.654														1912	2783	TAVDTSIPVT|TSTE	0.655	0.654
1913	37	QDGSSESSYK|HHPA	0.666	0.654														1913	2805	EVTSMPTSTP|SETS	0.655	0.654
1914	1720	SASTEQPTAT|SRGG	0.666	0.654														1914	3546	LSTTPVDSNT|FVTS	0.655	0.654
1915	2093	SASTEQPTAT|SRGG	0.666	0.654														1915	3633	TLPMSTPSEV|STPL	0.655	0.654
1916	2114	QGTHTTPVTR|NCHP	0.666	0.654														1916	3643	STPLTIMPVS|TTSV	0.655	0.654
1917	2792	APTTSTTLSP|TTST	0.666	0.654														1917	3646	LTIMPVSTTS|VTIS	0.655	0.654
1918	3427	PTSSTISART|TSII	0.666	0.654														1918	3659	SEAGTASTLP|VDTS	0.655	0.654
1919	4475	TSAPITSMTS|GPGT	0.666	0.654														1919	3810	TTTMPMSTTS|ERST	0.655	0.654
1920	593	TLSGVVEATA|AAFF	0.663	0.654
1921	2644	TPSPVPTAST|TSAS	0.663	0.654
1922	34	GHAQDGSSES|SYKH	0.66	0.654
1923	586	IQADDFRTLS|GVVE	0.66	0.654
1924	1347	VSSTHTPSNG|PSSA	0.66	0.654
1925	1349	STHTPSNGPS|SAHT	0.66	0.654
1926	1535	APGTATSVKK|TFST	0.66	0.654
1927	1874	PSTTSKTTET|QASG	0.66	0.654
1928	1908	APGTATSVKK|TFST	0.66	0.654
1929	2271	STPQTSTTYA|HTTS	0.66	0.654
1930	2568	ATTTSTTSGP|GTTP	0.66	0.654
1931	2321	PTTSTISAPT|TSIT	0.658	0.654
1932	3151	SASTASKTSG|PGTT	0.658	0.654
1933	3172	STIFAPRTST|TSAS	0.658	0.654
1934	132	RRSQESAAPT|LSRV	0.655	0.654
1935	504	DGAQTVVVIK|ASGE	0.655	0.654
1936	1342	TPPLVVSSTH|TPSN	0.655	0.654
1937	1517	APSSTPGTVS|LSTA	0.655	0.654
1938	1552	PPVPATSTSS|MSTT	0.655	0.654
1939	1714	FTTHMPSAST|EQPT	0.655	0.654
1940	1890	APSSTPGTVS|LSTA	0.655	0.654
1941	1925	PPVPATSTSS|MSTT	0.655	0.654
1942	2087	FTTHMPSAST|EQPT	0.655	0.654
1943	2458	GTTPSPVPTT|STTS	0.655	0.654
1944	2538	GTTPSPVPTT|STTS	0.655	0.654
1945	2578	GTTPSPVPTT|STTS	0.655	0.654
1946	2706	GTTPSPVPTT|STTS	0.655	0.654
1947	2890	GTTPSPVPTT|STTS	0.655	0.654
1948	2986	GTTPSPVPTT|STTS	0.655	0.654
1949	3025	PTTSTTLAPT|TSTT	0.655	0.654
1950	3074	GTTPSPVPTT|STTS	0.655	0.654
1951	4158	PTTSTTLAPT|TSTT	0.655	0.654
1952	4231	GTTPSPVPTT|STTS	0.655	0.654
1953	4303	GTTPSPVPTT|STTS	0.655	0.654
1954	4327	GTTPSPVPTT|STTS	0.655	0.654
1955	4383	GTTPSPVPTT|STTS	0.655	0.654
1956	4447	GTTPSPVPTT|STTS	0.655	0.654
1957	4487	GTTPSPVPTT|STTS	0.655	0.654
1958	4519	GTTPSPVPTT|STTS	0.655	0.654
1959	4575	GTTPSPVPTT|STTS	0.655	0.654
